# Supplementary material for: Ethyl 4-hy­droxy-2,6-diphenyl-1-[2-(piperidin-1-yl)acet­yl]-1,2,5,6-tetra­hydro­pyridine-3-carboxyl­ate
Source: Acta Crystallogr Sect E Struct Rep Online. 2010 Jul 14;66(Pt 8):o2005. doi: 10.1107/S1600536810026619 (PMC3007457; doi:10.1107/S1600536810026619)
Supplement: Supplementary file 1 [file e-66-o2005-sup1.cif]

##############################################################################
###                                                                        ###
###        Electronic paper (Acta Crystallographica Section E)             ###
###                                                                        ###
##############################################################################
#                                                                            #
# This CIF contains the data in a paper accepted for publication in Acta     #
# Crystallographica Section E. It conforms to the requirements of Notes      #
# for Authors for Section E, and has been peer reviewed under the auspices   #
# of the IUCr Commission on Journals.                                        #
#                                                                            #
# Full details of the Crystallographic Information File format               #
# are given in the paper "The Crystallographic Information File (CIF):       #
# a New Standard Archive File for Crystallography" by S. R. Hall, F. H.      #
# Allen and I. D. Brown [Acta Cryst. (1991), A47, 655-685].                  #
#                                                                            #
# The current version of the core CIF dictionary is obtainable from          #
# ftp://ftp.iucr.org/pub/cif_core.dic. The current version number is 2.4.    #
#                                                                            #
# Software is freely available for graphical display of the structure(s) in  #
# this CIF.  For information consult the CIF home page http://www.iucr.org/  #
# cif/home.html                                                              #
#                                                                            #
# This file may be used for bona fide research purposes within the           #
# scientific community so long as proper attribution is given to the journal # 
# article from which it was obtained.                                        #
#                                                                            #
##############################################################################
                                             
data_global
_audit_creation_method     SHELXL-97
_journal_date_recd_electronic     2010-06-23
_journal_date_accepted     2010-07-06
_journal_name_full     'Acta Crystallographica, Section E'
_journal_year     2010
_journal_volume     66
_journal_issue      8
_journal_page_first     o2005
_journal_page_last     o2005
_journal_paper_category     QO
_journal_coeditor_code     CI5118
_publ_contact_author_name     'Y. T. Jeonga'
_publ_contact_author_address
;   Department of Image Science and Engineering.
    Pukyong National University,
    Busan, 608-739,
    Republic of Korea
;
_publ_contact_author_email     'ytjeong@pknu.ac.kr'
_publ_contact_author_fax     '+82-51-629-6408'
_publ_contact_author_phone     '+82-51-629-6411'
_publ_section_title
;\
Ethyl
4-hydroxy-2,6-diphenyl-1-[2-(piperidin-1-yl)acetyl]-1,2,5,6-\
tetrahydropyridine-3-carboxylate
;
loop_
    _publ_author_name
    _publ_author_address
    'G. Aridoss'
;
    Department of Image Science and Engineering,
    Pukyong National University,
    Busan 608-739,
    Republic of Korea
;
    'S. Sundaramoorthy'
;
    Centre of Advanced Study in Crystallography and Biophysics
    University of Madras
    Guindy Campus
    Chennai 600 025
    India
;
    'D. Velmurugan'
;
    Centre of Advanced Study in Crystallography and Biophysics
    University of Madras
    Guindy Campus
    Chennai 600 025
    India
;
    'K. S. Park'
;
    Department of Image Science and Engineering,
    Pukyong National University,
    Busan 608-739,
    Republic of Korea
;
    'Y. T. Jeong'
;
    Department of Image Science and Engineering,
    Pukyong National University,
    Busan 608-739,
    Republic of Korea
;
data_I
_audit_creation_method     SHELXL-97
_chemical_name_systematic
;
Ethyl 4-hydroxy-2,6-diphenyl-1-[2-(piperidin-1-yl)acetyl]-1,2,5,6-
tetrahydropyridine-3-carboxylate
;
_chemical_name_common     ?
_chemical_formula_moiety     'C27 H32 N2 O4'
_chemical_formula_sum     'C27 H32 N2 O4'
_chemical_formula_iupac     'C27 H32 N2 O4'
_chemical_formula_weight     448.55
_chemical_melting_point     ?
_symmetry_cell_setting     monoclinic
_symmetry_space_group_name_H-M     'P 21/n'
_symmetry_space_group_name_Hall     '-P 2yn'
loop_
    _symmetry_equiv_pos_as_xyz
    'x, y, z'
    '-x+1/2, y+1/2, -z+1/2'
    '-x, -y, -z'
    'x-1/2, -y-1/2, z-1/2'
_cell_length_a     10.7936(6)
_cell_length_b     9.6752(6)
_cell_length_c     23.2335(13)
_cell_angle_alpha     90.00
_cell_angle_beta     93.213(3)
_cell_angle_gamma     90.00
_cell_volume     2422.5(2)
_cell_formula_units_Z     4
_cell_measurement_reflns_used     1525
_cell_measurement_theta_min     1.76
_cell_measurement_theta_max     28.31
_cell_measurement_temperature     292(2)
_exptl_crystal_description     Block
_exptl_crystal_colour     colourless
_exptl_crystal_size_max     0.25
_exptl_crystal_size_mid     0.23
_exptl_crystal_size_min     0.20
_exptl_crystal_density_diffrn     1.230
_exptl_crystal_density_meas     ?
_exptl_crystal_density_method     'not measured'
_exptl_crystal_F_000     960
_exptl_absorpt_coefficient_mu     0.083
_exptl_absorpt_correction_type     multi-scan
_exptl_absorpt_process_details     '(SADABS; Bruker, 2008)'
_exptl_absorpt_correction_T_min     0.979
_exptl_absorpt_correction_T_max     0.984
_exptl_special_details
;
;
_diffrn_ambient_temperature     292(2)
_diffrn_radiation_type     MoK\a
_diffrn_radiation_wavelength     0.71073
_diffrn_radiation_source     'fine-focus sealed tube'
_diffrn_radiation_monochromator     graphite
_diffrn_measurement_device_type
                              'Bruker SMART APEXII area-detector diffractometer'
_diffrn_measurement_method     '\w and \f scans'
_diffrn_detector_area_resol_mean     ?
_diffrn_reflns_number     21907
_diffrn_reflns_av_R_equivalents     0.0254
_diffrn_reflns_av_sigmaI/netI     0.0268
_diffrn_reflns_theta_min     1.76
_diffrn_reflns_theta_max     28.31
_diffrn_reflns_theta_full     25.00
_diffrn_measured_fraction_theta_max     0.972
_diffrn_measured_fraction_theta_full     1.000
_diffrn_reflns_limit_h_min     -14
_diffrn_reflns_limit_h_max     14
_diffrn_reflns_limit_k_min     -12
_diffrn_reflns_limit_k_max     12
_diffrn_reflns_limit_l_min     -30
_diffrn_reflns_limit_l_max     29
_diffrn_standards_number     0
_diffrn_standards_interval_count     .
_diffrn_standards_interval_time     .
_diffrn_standards_decay_%     ?
_refine_special_details
;
Refinement of <i>F</i>^2^ against ALL reflections. The weighted <i>R</i>-factor
<i>wR</i> and goodness of fit <i>S</i> are based on <i>F</i>^2^, conventional
<i>R</i>-factors <i>R</i> are based on <i>F</i>, with <i>F</i> set to zero for
negative <i>F</i>^2^. The threshold expression of <i>F</i>^2^ >
\s(<i>F</i>^2^) is used only for calculating <i>R</i>-factors(gt) <i>etc</i>.
and is not relevant to the choice of reflections for refinement.
<i>R</i>-factors based on <i>F</i>^2^ are statistically about twice as large
as those based on <i>F</i>, and <i>R</i>- factors based on ALL data will be
even larger.
;
_reflns_number_total     5870
_reflns_number_gt     3631
_reflns_threshold_expression     I>2\s(I)
_refine_ls_structure_factor_coef     Fsqd
_refine_ls_matrix_type     full
_refine_ls_R_factor_all     0.0945
_refine_ls_R_factor_gt     0.0576
_refine_ls_wR_factor_gt     0.1646
_refine_ls_wR_factor_ref     0.1925
_refine_ls_goodness_of_fit_ref     1.047
_refine_ls_restrained_S_all     1.099
_refine_ls_number_reflns     5870
_refine_ls_number_parameters     299
_refine_ls_number_restraints     1
_refine_ls_hydrogen_treatment     constr
_refine_ls_weighting_scheme     calc
_refine_ls_weighting_details
         'calc w=1/[\s^2^(Fo^2^)+(0.0946P)^2^+0.5359P] where P=(Fo^2^+2Fc^2^)/3'
_atom_sites_solution_hydrogens     geom
_atom_sites_solution_primary     direct
_atom_sites_solution_secondary     difmap
_refine_ls_shift/su_max     0.001
_refine_ls_shift/su_mean     0.000
_refine_diff_density_max     0.583
_refine_diff_density_min     -0.367
_refine_ls_extinction_method     none
_refine_ls_extinction_coef     ?
loop_
    _atom_type_symbol
    _atom_type_description
    _atom_type_scat_dispersion_real
    _atom_type_scat_dispersion_imag
    _atom_type_scat_source
    'C' 'C' 0.0033 0.0016
                         'International Tables Vol C Tables 4.2.6.8 and 6.1.1.4'
    'H' 'H' 0.0000 0.0000
                         'International Tables Vol C Tables 4.2.6.8 and 6.1.1.4'
    'N' 'N' 0.0061 0.0033
                         'International Tables Vol C Tables 4.2.6.8 and 6.1.1.4'
    'O' 'O' 0.0106 0.0060
                         'International Tables Vol C Tables 4.2.6.8 and 6.1.1.4'
_computing_data_collection     'APEX2 (Bruker, 2008)'
_computing_cell_refinement     'SAINT (Bruker, 2008)'
_computing_data_reduction     'SAINT (Bruker, 2008)'
_computing_structure_solution     'SHELXS97 (Sheldrick, 2008)'
_computing_structure_refinement     'SHELXL97 (Sheldrick, 2008)'
_computing_molecular_graphics     'ORTEP-3 (Farrugia, 1997)'
_computing_publication_material
                            'SHELXL97 (Sheldrick, 2008) and PLATON (Spek, 2009)'
loop_
    _atom_site_type_symbol
    _atom_site_label
    _atom_site_fract_x
    _atom_site_fract_y
    _atom_site_fract_z
    _atom_site_U_iso_or_equiv
    _atom_site_adp_type
    _atom_site_calc_flag
    _atom_site_refinement_flags
    _atom_site_occupancy
    _atom_site_disorder_assembly
    _atom_site_disorder_group
    C C27 0.3740(4) -0.0409(8) 0.2481(2) 0.206(3) Uani d D 1 . .
    H H27A 0.4323 -0.0751 0.2218 0.308 Uiso calc R 1 . .
    H H27B 0.3930 -0.0787 0.2857 0.308 Uiso calc R 1 . .
    H H27C 0.3791 0.0581 0.2498 0.308 Uiso calc R 1 . .
    C C1 0.08942(18) 0.31589(19) 0.01812(8) 0.0470(4) Uani d . 1 . .
    H H1 0.0592 0.3326 -0.0218 0.056 Uiso calc R 1 . .
    C C2 -0.02445(18) 0.2987(2) 0.05340(9) 0.0539(5) Uani d . 1 . .
    H H2A -0.0605 0.3888 0.0600 0.065 Uiso calc R 1 . .
    H H2B -0.0859 0.2436 0.0317 0.065 Uiso calc R 1 . .
    C C3 0.00608(18) 0.2312(2) 0.10962(9) 0.0528(5) Uani d . 1 . .
    C C4 0.10915(17) 0.1540(2) 0.12035(8) 0.0492(5) Uani d . 1 . .
    C C5 0.20372(17) 0.1306(2) 0.07547(8) 0.0455(4) Uani d . 1 . .
    H H5 0.2104 0.0302 0.0711 0.055 Uiso calc R 1 . .
    C C6 0.33462(17) 0.1815(2) 0.09306(8) 0.0467(4) Uani d . 1 . .
    C C7 0.35769(19) 0.2807(3) 0.13484(9) 0.0573(5) Uani d . 1 . .
    H H7 0.2915 0.3222 0.1521 0.069 Uiso calc R 1 . .
    C C8 0.4785(2) 0.3197(3) 0.15163(11) 0.0733(7) Uani d . 1 . .
    H H8 0.4926 0.3864 0.1801 0.088 Uiso calc R 1 . .
    C C9 0.5763(2) 0.2598(3) 0.12621(13) 0.0821(8) Uani d . 1 . .
    H H9 0.6571 0.2854 0.1374 0.098 Uiso calc R 1 . .
    C C10 0.5550(2) 0.1619(3) 0.08418(14) 0.0822(8) Uani d . 1 . .
    H H10 0.6215 0.1217 0.0667 0.099 Uiso calc R 1 . .
    C C11 0.4350(2) 0.1225(3) 0.06762(11) 0.0645(6) Uani d . 1 . .
    H H11 0.4215 0.0557 0.0392 0.077 Uiso calc R 1 . .
    C C12 0.17351(17) 0.4373(2) 0.03603(8) 0.0462(4) Uani d . 1 . .
    C C13 0.1481(2) 0.5271(2) 0.08002(10) 0.0580(5) Uani d . 1 . .
    H H13 0.0799 0.5107 0.1018 0.070 Uiso calc R 1 . .
    C C14 0.2225(2) 0.6412(3) 0.09232(12) 0.0725(7) Uani d . 1 . .
    H H14 0.2044 0.7001 0.1223 0.087 Uiso calc R 1 . .
    C C15 0.3227(3) 0.6673(3) 0.06033(13) 0.0771(7) Uani d . 1 . .
    H H15 0.3720 0.7446 0.0682 0.093 Uiso calc R 1 . .
    C C16 0.3502(2) 0.5787(3) 0.01649(13) 0.0734(7) Uani d . 1 . .
    H H16 0.4186 0.5956 -0.0051 0.088 Uiso calc R 1 . .
    C C17 0.2763(2) 0.4647(2) 0.00461(10) 0.0591(5) Uani d . 1 . .
    H H17 0.2957 0.4052 -0.0250 0.071 Uiso calc R 1 . .
    C C18 0.15252(19) 0.0927(2) -0.02602(9) 0.0522(5) Uani d . 1 . .
    C C19 0.0955(2) 0.1375(2) -0.08475(9) 0.0581(5) Uani d . 1 . .
    H H19A 0.0885 0.0571 -0.1097 0.070 Uiso calc R 1 . .
    H H19B 0.0122 0.1714 -0.0798 0.070 Uiso calc R 1 . .
    C C20 0.2914(2) 0.1989(3) -0.12236(11) 0.0752(7) Uani d . 1 . .
    H H20A 0.2891 0.1152 -0.1454 0.090 Uiso calc R 1 . .
    H H20B 0.3334 0.1777 -0.0854 0.090 Uiso calc R 1 . .
    C C21 0.3637(3) 0.3090(4) -0.15246(13) 0.0973(10) Uani d . 1 . .
    H H21A 0.3713 0.3905 -0.1282 0.117 Uiso calc R 1 . .
    H H21B 0.4466 0.2752 -0.1585 0.117 Uiso calc R 1 . .
    C C22 0.2998(3) 0.3470(4) -0.20973(12) 0.0988(10) Uani d . 1 . .
    H H22A 0.3428 0.4237 -0.2267 0.119 Uiso calc R 1 . .
    H H22B 0.3018 0.2690 -0.2359 0.119 Uiso calc R 1 . .
    C C23 0.1672(3) 0.3868(4) -0.20086(12) 0.0906(9) Uani d . 1 . .
    H H23A 0.1240 0.4028 -0.2380 0.109 Uiso calc R 1 . .
    H H23B 0.1658 0.4722 -0.1790 0.109 Uiso calc R 1 . .
    C C24 0.1010(2) 0.2751(3) -0.16913(10) 0.0691(6) Uani d . 1 . .
    H H24A 0.0169 0.3049 -0.1631 0.083 Uiso calc R 1 . .
    H H24B 0.0964 0.1920 -0.1925 0.083 Uiso calc R 1 . .
    C C25 0.1255(2) 0.0802(3) 0.17438(9) 0.0638(6) Uani d . 1 . .
    C C26 0.2522(3) -0.0805(4) 0.22867(13) 0.1089(12) Uani d D 1 . .
    H H26A 0.1940 -0.0565 0.2574 0.131 Uiso calc R 1 . .
    H H26B 0.2487 -0.1797 0.2226 0.131 Uiso calc R 1 . .
    N N1 0.15713(15) 0.18363(16) 0.01878(6) 0.0461(4) Uani d . 1 . .
    N N2 0.16459(16) 0.24368(19) -0.11332(7) 0.0543(4) Uani d . 1 . .
    O O1 0.19378(17) -0.02442(17) -0.02074(7) 0.0726(5) Uani d . 1 . .
    O O2 -0.08101(14) 0.2495(2) 0.14807(7) 0.0731(5) Uani d . 1 . .
    H H2 -0.0613 0.2069 0.1777 0.110 Uiso calc R 1 . .
    O O3 0.05991(18) 0.0935(3) 0.21512(7) 0.0941(7) Uani d . 1 . .
    O O4 0.21980(15) -0.0091(2) 0.17514(7) 0.0785(5) Uani d . 1 . .
loop_
    _atom_site_aniso_label
    _atom_site_aniso_U_11
    _atom_site_aniso_U_22
    _atom_site_aniso_U_33
    _atom_site_aniso_U_12
    _atom_site_aniso_U_13
    _atom_site_aniso_U_23
    C27 0.141(4) 0.309(8) 0.158(4) -0.045(4) -0.073(3) 0.136(5)
    C1 0.0501(10) 0.0474(11) 0.0429(9) 0.0052(9) -0.0033(8) 0.0027(8)
    C2 0.0427(10) 0.0555(12) 0.0628(12) 0.0028(9) -0.0029(9) 0.0008(10)
    C3 0.0404(10) 0.0636(13) 0.0547(11) -0.0071(9) 0.0064(8) -0.0044(9)
    C4 0.0434(10) 0.0597(12) 0.0447(10) -0.0055(9) 0.0030(8) 0.0042(9)
    C5 0.0479(10) 0.0453(10) 0.0434(10) 0.0053(8) 0.0035(8) 0.0041(8)
    C6 0.0441(10) 0.0515(11) 0.0447(10) 0.0068(8) 0.0050(7) 0.0113(8)
    C7 0.0439(10) 0.0746(14) 0.0537(11) 0.0018(10) 0.0044(8) 0.0000(10)
    C8 0.0549(13) 0.0920(19) 0.0722(15) -0.0139(13) -0.0054(11) 0.0022(13)
    C9 0.0409(12) 0.105(2) 0.100(2) -0.0045(13) -0.0010(12) 0.0259(18)
    C10 0.0473(13) 0.094(2) 0.107(2) 0.0206(13) 0.0232(13) 0.0154(17)
    C11 0.0547(12) 0.0673(14) 0.0727(14) 0.0151(11) 0.0142(10) 0.0038(12)
    C12 0.0482(10) 0.0447(10) 0.0454(10) 0.0058(8) -0.0013(8) 0.0049(8)
    C13 0.0555(12) 0.0594(13) 0.0593(12) 0.0022(10) 0.0044(9) -0.0082(10)
    C14 0.0709(15) 0.0628(15) 0.0828(16) 0.0013(13) -0.0041(13) -0.0187(13)
    C15 0.0658(15) 0.0561(14) 0.108(2) -0.0080(12) -0.0114(14) -0.0023(14)
    C16 0.0580(13) 0.0686(16) 0.0944(18) -0.0040(12) 0.0121(12) 0.0157(14)
    C17 0.0595(12) 0.0563(13) 0.0621(13) 0.0044(11) 0.0102(10) 0.0043(10)
    C18 0.0551(11) 0.0497(12) 0.0517(11) -0.0046(10) 0.0037(9) -0.0045(9)
    C19 0.0647(13) 0.0631(13) 0.0458(11) -0.0097(11) -0.0023(9) -0.0083(9)
    C20 0.0583(13) 0.100(2) 0.0676(15) 0.0072(13) 0.0038(11) -0.0019(14)
    C21 0.0676(16) 0.146(3) 0.0796(18) -0.0136(18) 0.0192(14) 0.0062(19)
    C22 0.091(2) 0.140(3) 0.0686(17) -0.0126(19) 0.0291(15) 0.0074(18)
    C23 0.102(2) 0.110(2) 0.0614(15) 0.0077(19) 0.0183(14) 0.0161(15)
    C24 0.0640(14) 0.0943(18) 0.0491(12) 0.0090(13) 0.0041(10) -0.0018(12)
    C25 0.0497(11) 0.0903(17) 0.0512(12) -0.0120(12) 0.0019(9) 0.0152(11)
    C26 0.105(2) 0.141(3) 0.0776(18) -0.011(2) -0.0199(16) 0.061(2)
    N1 0.0521(9) 0.0445(9) 0.0413(8) 0.0040(7) 0.0006(6) 0.0013(7)
    N2 0.0528(10) 0.0681(11) 0.0420(8) -0.0018(9) 0.0040(7) -0.0044(8)
    O1 0.0955(12) 0.0527(9) 0.0690(10) 0.0110(9) -0.0002(9) -0.0110(8)
    O2 0.0484(8) 0.1009(13) 0.0718(10) 0.0021(8) 0.0196(7) -0.0005(9)
    O3 0.0797(12) 0.1485(19) 0.0562(10) -0.0009(12) 0.0214(9) 0.0255(11)
    O4 0.0676(10) 0.1049(14) 0.0628(10) 0.0032(10) 0.0005(8) 0.0414(9)
_geom_special_details
;
All e.s.d.'s (except the e.s.d. in the dihedral angle between two l.s. planes)
are estimated using the full covariance matrix. The cell e.s.d.'s are taken
into account individually in the estimation of e.s.d.'s in distances, angles
and torsion angles; correlations between e.s.d.'s in cell parameters are only
used when they are defined by crystal symmetry. An approximate (isotropic)
treatment of cell e.s.d.'s is used for estimating e.s.d.'s involving l.s.
planes.
;
loop_
    _geom_bond_atom_site_label_1
    _geom_bond_atom_site_label_2
    _geom_bond_site_symmetry_2
    _geom_bond_distance
    _geom_bond_publ_flag
    C27 C26 . 1.418(4) ?
    C27 H27A . 0.96 ?
    C27 H27B . 0.96 ?
    C27 H27C . 0.96 ?
    C1 N1 . 1.473(2) ?
    C1 C2 . 1.524(3) ?
    C1 C12 . 1.528(3) ?
    C1 H1 . 0.98 ?
    C2 C3 . 1.481(3) ?
    C2 H2A . 0.97 ?
    C2 H2B . 0.97 ?
    C3 O2 . 1.344(2) ?
    C3 C4 . 1.352(3) ?
    C4 C25 . 1.446(3) ?
    C4 C5 . 1.516(3) ?
    C5 N1 . 1.475(2) ?
    C5 C6 . 1.530(3) ?
    C5 H5 . 0.98 ?
    C6 C7 . 1.378(3) ?
    C6 C11 . 1.386(3) ?
    C7 C8 . 1.392(3) ?
    C7 H7 . 0.93 ?
    C8 C9 . 1.367(4) ?
    C8 H8 . 0.93 ?
    C9 C10 . 1.371(4) ?
    C9 H9 . 0.93 ?
    C10 C11 . 1.384(4) ?
    C10 H10 . 0.93 ?
    C11 H11 . 0.93 ?
    C12 C13 . 1.381(3) ?
    C12 C17 . 1.388(3) ?
    C13 C14 . 1.385(3) ?
    C13 H13 . 0.93 ?
    C14 C15 . 1.369(4) ?
    C14 H14 . 0.93 ?
    C15 C16 . 1.376(4) ?
    C15 H15 . 0.93 ?
    C16 C17 . 1.379(3) ?
    C16 H16 . 0.93 ?
    C17 H17 . 0.93 ?
    C18 O1 . 1.221(3) ?
    C18 N1 . 1.361(3) ?
    C18 C19 . 1.528(3) ?
    C19 N2 . 1.452(3) ?
    C19 H19A . 0.97 ?
    C19 H19B . 0.97 ?
    C20 N2 . 1.463(3) ?
    C20 C21 . 1.514(4) ?
    C20 H20A . 0.97 ?
    C20 H20B . 0.97 ?
    C21 C22 . 1.509(4) ?
    C21 H21A . 0.97 ?
    C21 H21B . 0.97 ?
    C22 C23 . 1.508(4) ?
    C22 H22A . 0.97 ?
    C22 H22B . 0.97 ?
    C23 C24 . 1.510(4) ?
    C23 H23A . 0.97 ?
    C23 H23B . 0.97 ?
    C24 N2 . 1.465(3) ?
    C24 H24A . 0.97 ?
    C24 H24B . 0.97 ?
    C25 O3 . 1.220(3) ?
    C25 O4 . 1.335(3) ?
    C26 O4 . 1.448(3) ?
    C26 H26A . 0.97 ?
    C26 H26B . 0.97 ?
    O2 H2 . 0.82 ?
loop_
    _geom_angle_atom_site_label_1
    _geom_angle_atom_site_label_2
    _geom_angle_atom_site_label_3
    _geom_angle_site_symmetry_1
    _geom_angle_site_symmetry_3
    _geom_angle
    _geom_angle_publ_flag
    C26 C27 H27A . . 109.5 ?
    C26 C27 H27B . . 109.5 ?
    H27A C27 H27B . . 109.5 ?
    C26 C27 H27C . . 109.5 ?
    H27A C27 H27C . . 109.5 ?
    H27B C27 H27C . . 109.5 ?
    N1 C1 C2 . . 108.30(16) ?
    N1 C1 C12 . . 112.21(15) ?
    C2 C1 C12 . . 114.98(17) ?
    N1 C1 H1 . . 107.0 ?
    C2 C1 H1 . . 107.0 ?
    C12 C1 H1 . . 107.0 ?
    C3 C2 C1 . . 112.11(16) ?
    C3 C2 H2A . . 109.2 ?
    C1 C2 H2A . . 109.2 ?
    C3 C2 H2B . . 109.2 ?
    C1 C2 H2B . . 109.2 ?
    H2A C2 H2B . . 107.9 ?
    O2 C3 C4 . . 123.3(2) ?
    O2 C3 C2 . . 113.52(18) ?
    C4 C3 C2 . . 123.13(18) ?
    C3 C4 C25 . . 119.49(19) ?
    C3 C4 C5 . . 122.28(17) ?
    C25 C4 C5 . . 117.99(18) ?
    N1 C5 C4 . . 110.69(15) ?
    N1 C5 C6 . . 112.96(15) ?
    C4 C5 C6 . . 114.55(16) ?
    N1 C5 H5 . . 106.0 ?
    C4 C5 H5 . . 106.0 ?
    C6 C5 H5 . . 106.0 ?
    C7 C6 C11 . . 118.2(2) ?
    C7 C6 C5 . . 122.69(17) ?
    C11 C6 C5 . . 119.04(19) ?
    C6 C7 C8 . . 121.1(2) ?
    C6 C7 H7 . . 119.5 ?
    C8 C7 H7 . . 119.5 ?
    C9 C8 C7 . . 119.8(3) ?
    C9 C8 H8 . . 120.1 ?
    C7 C8 H8 . . 120.1 ?
    C8 C9 C10 . . 119.9(2) ?
    C8 C9 H9 . . 120.1 ?
    C10 C9 H9 . . 120.1 ?
    C9 C10 C11 . . 120.4(2) ?
    C9 C10 H10 . . 119.8 ?
    C11 C10 H10 . . 119.8 ?
    C10 C11 C6 . . 120.6(2) ?
    C10 C11 H11 . . 119.7 ?
    C6 C11 H11 . . 119.7 ?
    C13 C12 C17 . . 117.8(2) ?
    C13 C12 C1 . . 123.09(18) ?
    C17 C12 C1 . . 118.96(18) ?
    C12 C13 C14 . . 121.2(2) ?
    C12 C13 H13 . . 119.4 ?
    C14 C13 H13 . . 119.4 ?
    C15 C14 C13 . . 120.1(2) ?
    C15 C14 H14 . . 120.0 ?
    C13 C14 H14 . . 120.0 ?
    C14 C15 C16 . . 119.8(2) ?
    C14 C15 H15 . . 120.1 ?
    C16 C15 H15 . . 120.1 ?
    C15 C16 C17 . . 120.0(2) ?
    C15 C16 H16 . . 120.0 ?
    C17 C16 H16 . . 120.0 ?
    C16 C17 C12 . . 121.2(2) ?
    C16 C17 H17 . . 119.4 ?
    C12 C17 H17 . . 119.4 ?
    O1 C18 N1 . . 121.68(19) ?
    O1 C18 C19 . . 118.64(19) ?
    N1 C18 C19 . . 119.68(18) ?
    N2 C19 C18 . . 114.65(17) ?
    N2 C19 H19A . . 108.6 ?
    C18 C19 H19A . . 108.6 ?
    N2 C19 H19B . . 108.6 ?
    C18 C19 H19B . . 108.6 ?
    H19A C19 H19B . . 107.6 ?
    N2 C20 C21 . . 111.6(2) ?
    N2 C20 H20A . . 109.3 ?
    C21 C20 H20A . . 109.3 ?
    N2 C20 H20B . . 109.3 ?
    C21 C20 H20B . . 109.3 ?
    H20A C20 H20B . . 108.0 ?
    C22 C21 C20 . . 110.9(3) ?
    C22 C21 H21A . . 109.5 ?
    C20 C21 H21A . . 109.5 ?
    C22 C21 H21B . . 109.5 ?
    C20 C21 H21B . . 109.5 ?
    H21A C21 H21B . . 108.0 ?
    C23 C22 C21 . . 109.4(2) ?
    C23 C22 H22A . . 109.8 ?
    C21 C22 H22A . . 109.8 ?
    C23 C22 H22B . . 109.8 ?
    C21 C22 H22B . . 109.8 ?
    H22A C22 H22B . . 108.2 ?
    C22 C23 C24 . . 111.3(3) ?
    C22 C23 H23A . . 109.4 ?
    C24 C23 H23A . . 109.4 ?
    C22 C23 H23B . . 109.4 ?
    C24 C23 H23B . . 109.4 ?
    H23A C23 H23B . . 108.0 ?
    N2 C24 C23 . . 111.7(2) ?
    N2 C24 H24A . . 109.3 ?
    C23 C24 H24A . . 109.3 ?
    N2 C24 H24B . . 109.3 ?
    C23 C24 H24B . . 109.3 ?
    H24A C24 H24B . . 107.9 ?
    O3 C25 O4 . . 122.2(2) ?
    O3 C25 C4 . . 125.0(2) ?
    O4 C25 C4 . . 112.78(19) ?
    C27 C26 O4 . . 108.6(3) ?
    C27 C26 H26A . . 110.0 ?
    O4 C26 H26A . . 110.0 ?
    C27 C26 H26B . . 110.0 ?
    O4 C26 H26B . . 110.0 ?
    H26A C26 H26B . . 108.4 ?
    C18 N1 C1 . . 123.80(16) ?
    C18 N1 C5 . . 117.01(16) ?
    C1 N1 C5 . . 117.08(14) ?
    C19 N2 C20 . . 111.43(19) ?
    C19 N2 C24 . . 108.92(17) ?
    C20 N2 C24 . . 109.31(17) ?
    C3 O2 H2 . . 109.5 ?
    C25 O4 C26 . . 117.9(2) ?
loop_
    _geom_torsion_atom_site_label_1
    _geom_torsion_atom_site_label_2
    _geom_torsion_atom_site_label_3
    _geom_torsion_atom_site_label_4
    _geom_torsion_site_symmetry_1
    _geom_torsion_site_symmetry_2
    _geom_torsion_site_symmetry_3
    _geom_torsion_site_symmetry_4
    _geom_torsion
    _geom_torsion_publ_flag
    N1 C1 C2 C3 . . . . 47.4(2) ?
    C12 C1 C2 C3 . . . . -79.0(2) ?
    C1 C2 C3 O2 . . . . 161.99(18) ?
    C1 C2 C3 C4 . . . . -20.6(3) ?
    O2 C3 C4 C25 . . . . 3.4(3) ?
    C2 C3 C4 C25 . . . . -173.7(2) ?
    O2 C3 C4 C5 . . . . 177.68(19) ?
    C2 C3 C4 C5 . . . . 0.6(3) ?
    C3 C4 C5 N1 . . . . -8.9(3) ?
    C25 C4 C5 N1 . . . . 165.46(18) ?
    C3 C4 C5 C6 . . . . 120.3(2) ?
    C25 C4 C5 C6 . . . . -65.4(2) ?
    N1 C5 C6 C7 . . . . 106.2(2) ?
    C4 C5 C6 C7 . . . . -21.8(3) ?
    N1 C5 C6 C11 . . . . -76.2(2) ?
    C4 C5 C6 C11 . . . . 155.77(19) ?
    C11 C6 C7 C8 . . . . -0.7(3) ?
    C5 C6 C7 C8 . . . . 176.9(2) ?
    C6 C7 C8 C9 . . . . 0.4(4) ?
    C7 C8 C9 C10 . . . . 0.2(4) ?
    C8 C9 C10 C11 . . . . -0.5(4) ?
    C9 C10 C11 C6 . . . . 0.2(4) ?
    C7 C6 C11 C10 . . . . 0.4(3) ?
    C5 C6 C11 C10 . . . . -177.3(2) ?
    N1 C1 C12 C13 . . . . -125.6(2) ?
    C2 C1 C12 C13 . . . . -1.2(3) ?
    N1 C1 C12 C17 . . . . 58.6(2) ?
    C2 C1 C12 C17 . . . . -177.07(17) ?
    C17 C12 C13 C14 . . . . 0.2(3) ?
    C1 C12 C13 C14 . . . . -175.7(2) ?
    C12 C13 C14 C15 . . . . 0.6(4) ?
    C13 C14 C15 C16 . . . . -0.9(4) ?
    C14 C15 C16 C17 . . . . 0.5(4) ?
    C15 C16 C17 C12 . . . . 0.2(4) ?
    C13 C12 C17 C16 . . . . -0.6(3) ?
    C1 C12 C17 C16 . . . . 175.4(2) ?
    O1 C18 C19 N2 . . . . -112.8(2) ?
    N1 C18 C19 N2 . . . . 66.8(3) ?
    N2 C20 C21 C22 . . . . -57.8(3) ?
    C20 C21 C22 C23 . . . . 53.9(4) ?
    C21 C22 C23 C24 . . . . -53.7(4) ?
    C22 C23 C24 N2 . . . . 57.3(3) ?
    C3 C4 C25 O3 . . . . -8.8(4) ?
    C5 C4 C25 O3 . . . . 176.7(2) ?
    C3 C4 C25 O4 . . . . 169.4(2) ?
    C5 C4 C25 O4 . . . . -5.0(3) ?
    O1 C18 N1 C1 . . . . -168.4(2) ?
    C19 C18 N1 C1 . . . . 12.1(3) ?
    O1 C18 N1 C5 . . . . -5.5(3) ?
    C19 C18 N1 C5 . . . . 175.05(17) ?
    C2 C1 N1 C18 . . . . 102.4(2) ?
    C12 C1 N1 C18 . . . . -129.59(19) ?
    C2 C1 N1 C5 . . . . -60.5(2) ?
    C12 C1 N1 C5 . . . . 67.5(2) ?
    C4 C5 N1 C18 . . . . -123.85(19) ?
    C6 C5 N1 C18 . . . . 106.2(2) ?
    C4 C5 N1 C1 . . . . 40.3(2) ?
    C6 C5 N1 C1 . . . . -89.7(2) ?
    C18 C19 N2 C20 . . . . 58.5(2) ?
    C18 C19 N2 C24 . . . . 179.17(19) ?
    C21 C20 N2 C19 . . . . 179.7(2) ?
    C21 C20 N2 C24 . . . . 59.2(3) ?
    C23 C24 N2 C19 . . . . 179.1(2) ?
    C23 C24 N2 C20 . . . . -58.9(3) ?
    O3 C25 O4 C26 . . . . -6.9(4) ?
    C4 C25 O4 C26 . . . . 174.8(2) ?
    C27 C26 O4 C25 . . . . -116.4(5) ?
loop_
    _geom_hbond_atom_site_label_D
    _geom_hbond_atom_site_label_H
    _geom_hbond_atom_site_label_A
    _geom_hbond_site_symmetry_A
    _geom_hbond_distance_DH
    _geom_hbond_distance_HA
    _geom_hbond_distance_DA
    _geom_hbond_angle_DHA
    O2 H2 O3 . 0.82 1.88 2.598(3) 145
    C2 H2B O1 3 0.97 2.43 3.286(3) 148
    C10 H10 O1 3_655 0.93 2.50 3.427(3) 177
