# Supplementary material for: Ethyl 4-hy­droxy-2,6-diphenyl-1-[2-(piperidin-1-yl)acet­yl]-1,2,5,6-tetra­hydro­pyridine-3-carboxyl­ate
Source: Acta Crystallogr Sect E Struct Rep Online. 2010 Jul 14;66(Pt 8):o2005. doi: 10.1107/S1600536810026619 (PMC3007457; doi:10.1107/S1600536810026619)
Supplement: Supplementary file 2 [file e-66-o2005-Isup2.hkl]

#
# h,k,l, Fc-squared, Fo-squared, sigma(Fo-squared) and status flag
#
data_I
_shelx_title ' SSHARI3_0m in P2(1)/n'
_shelx_refln_list_code          4
_shelx_F_calc_maximum      186.10
_exptl_crystal_F_000       960.00
_reflns_d_resolution_high  0.7493
 
loop_
 _symmetry_equiv_pos_as_xyz
 'x, y, z'
 '-x+1/2, y+1/2, -z+1/2'
 '-x, -y, -z'
 'x-1/2, -y-1/2, z-1/2'
 
_cell_length_a    10.7936
_cell_length_b     9.6752
_cell_length_c    23.2335
_cell_angle_alpha  90.000
_cell_angle_beta   93.213
_cell_angle_gamma  90.000
 
_shelx_F_squared_multiplier     1.000
 
loop_
 _refln_index_h
 _refln_index_k
 _refln_index_l
 _refln_F_squared_calc
 _refln_F_squared_meas
 _refln_F_squared_sigma
 _refln_observed_status
   2   0   0     6519.21     7051.34    103.75 o
   4   0   0     6197.79     6717.75     91.19 o
   6   0   0      337.48      435.17      6.48 o
   8   0   0      248.29      218.14      9.96 o
  10   0   0        2.02        1.48      1.81 o
  12   0   0       60.77       58.54      4.26 o
  14   0   0       39.69       43.17      5.67 o
   1   1   0     1368.12     1379.50     10.24 o
   2   1   0     6818.52     7523.53     54.43 o
   3   1   0     2581.55     2168.41     20.18 o
   4   1   0      268.71      244.58      4.05 o
   5   1   0      739.49      710.08      7.69 o
   6   1   0      888.82     1030.92     10.73 o
   7   1   0       72.81       60.85      1.98 o
   8   1   0        0.00       -0.54      1.21 o
   9   1   0      204.93      195.26      5.28 o
  10   1   0      194.71      173.29      5.30 o
  11   1   0       23.24       19.09      2.61 o
  12   1   0        8.68        4.62      2.47 o
  13   1   0        0.31       -0.54      2.68 o
  14   1   0        0.16       -1.94      3.71 o
   0   2   0     9735.84     9295.23    162.76 o
   1   2   0     2603.60     2640.34     20.62 o
   2   2   0    10703.17    11230.29     92.21 o
   3   2   0     1551.82     1371.94     12.20 o
   4   2   0      603.33      809.40      7.00 o
   5   2   0      185.91      142.58      3.17 o
   6   2   0        5.82       22.56      1.44 o
   7   2   0       18.78       19.07      1.65 o
   8   2   0       11.46       10.11      1.70 o
   9   2   0        1.31       -1.87      1.87 o
  10   2   0       43.57       38.32      3.61 o
  11   2   0        0.94       -3.15      3.71 o
  12   2   0       87.60       92.42      4.75 o
  13   2   0        1.10        4.18      2.72 o
  14   2   0        2.38        5.75      4.47 o
   1   3   0      521.70      492.95      5.13 o
   2   3   0     3512.52     3797.98     32.10 o
   3   3   0      472.30      448.06      5.58 o
   4   3   0        8.97        2.87      0.89 o
   5   3   0      429.95      366.35      4.32 o
   6   3   0      174.99      205.43      3.18 o
   7   3   0     1321.04     1272.44     15.49 o
   8   3   0      149.30      153.26      4.01 o
   9   3   0       10.69       17.23      2.03 o
  10   3   0       18.85       20.13      2.68 o
  11   3   0       21.23       20.44      2.70 o
  12   3   0        0.19        2.02      2.28 o
  13   3   0        1.49        6.59      3.22 o
   0   4   0       15.27       16.33      1.08 o
   1   4   0     1673.92     1683.62     15.18 o
   2   4   0        6.01       12.10      1.05 o
   3   4   0     3395.96     3499.65     30.15 o
   4   4   0       26.21       42.30      2.05 o
   5   4   0       12.42       14.04      1.27 o
   6   4   0       22.84       25.18      1.64 o
   7   4   0      232.56      223.01      6.90 o
   8   4   0       21.78       16.43      4.87 o
   9   4   0       47.71       38.11      3.61 o
  10   4   0        9.07        4.49      1.91 o
  11   4   0        5.41        4.38      2.15 o
  12   4   0       36.83       34.25      3.70 o
  13   4   0       38.84       39.94      4.12 o
   1   5   0       74.46      105.47      2.62 o
   2   5   0      194.75      201.19      3.36 o
   3   5   0       61.71       45.59      1.79 o
   4   5   0       33.30       37.33      1.61 o
   5   5   0      411.14      386.70      5.03 o
   6   5   0        0.01       -1.24      1.24 o
   7   5   0        2.10        4.04      2.17 o
   8   5   0      144.23      131.19      5.50 o
   9   5   0        0.62        0.16      2.48 o
  10   5   0        3.95        3.02      3.78 o
  11   5   0        0.02       -3.30      3.30 o
  12   5   0        0.26        0.93      3.69 o
  13   5   0        3.59       -1.37      6.87 o
   0   6   0      111.57      159.57      5.84 o
   1   6   0      668.96      684.36      6.90 o
   2   6   0      291.93      326.09      6.25 o
   3   6   0        3.95        3.24      1.23 o
   4   6   0      202.77      165.73      3.40 o
   5   6   0       78.79       83.27      2.49 o
   6   6   0        0.07       -1.19      1.19 o
   7   6   0      128.14      124.37      5.27 o
   8   6   0       12.52       21.16      3.47 o
   9   6   0       83.07       85.14      5.13 o
  10   6   0       12.65       11.48      3.87 o
  11   6   0        4.41        4.08      3.80 o
  12   6   0       20.00       26.11      8.93 o
   1   7   0        8.45       10.07      1.52 o
   2   7   0      146.81      144.85      6.26 o
   3   7   0       21.46       18.83      2.38 o
   4   7   0      439.74      421.67      7.38 o
   5   7   0       30.35       36.11      2.14 o
   6   7   0       32.80       29.71      3.04 o
   7   7   0      143.12      145.79      6.79 o
   8   7   0       40.29       49.67      5.12 o
   9   7   0       35.47       25.22      4.54 o
  10   7   0       35.83       46.52      5.43 o
  11   7   0       32.43       51.87      7.56 o
   0   8   0        7.29       -2.30      2.30 o
   1   8   0        6.59        9.23      1.83 o
   2   8   0        0.04        0.54      1.42 o
   3   8   0        6.36        2.19      2.78 o
   4   8   0       32.85       17.67      2.51 o
   5   8   0       53.43       47.96      3.46 o
   6   8   0      128.65      112.82      6.16 o
   7   8   0       46.00       52.22      7.21 o
   8   8   0        2.96       -1.03      5.15 o
   9   8   0        0.51        0.00      5.84 o
  10   8   0       16.61       34.70      8.59 o
   1   9   0        2.10       -1.36      1.64 o
   2   9   0       75.00       59.16      4.04 o
   3   9   0        3.84        2.67      2.36 o
   4   9   0       30.50       33.65      3.41 o
   5   9   0       13.19        8.20      3.37 o
   6   9   0        0.49       -2.92      2.92 o
   7   9   0        0.09       -3.75      6.53 o
   8   9   0        0.00        3.09      6.18 o
   9   9   0        0.76        2.06      6.53 o
  10   9   0        3.18       16.83      7.56 o
   0  10   0        3.61        3.02      2.88 o
   1  10   0       21.66       22.93      2.72 o
   2  10   0        4.97        2.69      2.05 o
   3  10   0       13.84       19.00      4.32 o
   4  10   0        0.31        3.44      2.58 o
   5  10   0       62.89       69.00      5.84 o
   6  10   0        7.82        7.97      3.52 o
   7  10   0        1.03       10.65      7.56 o
   8  10   0        3.07       12.37      7.21 o
   9  10   0        4.64       12.37      7.90 o
   1  11   0        1.83        2.55      2.23 o
   2  11   0       80.76       71.79      4.00 o
   3  11   0        3.85        5.00      2.17 o
   4  11   0       11.47       10.18      3.86 o
   5  11   0        0.85        0.54      4.26 o
   6  11   0        0.52       -2.06      6.53 o
   0  12   0        0.82        3.44      5.50 o
   1  12   0        0.03        1.86      2.65 o
   2  12   0        0.05        0.17      3.02 o
   3  12   0        0.34        3.16      2.78 o
 -13   0   1        3.18        7.54      3.78 o
 -11   0   1      230.29      209.38      6.74 o
  -9   0   1      836.55      834.63     14.69 o
  -7   0   1        1.73        1.90      0.79 o
  -5   0   1      250.74      216.08      3.74 o
  -3   0   1     6922.94     6800.03     80.71 o
  -1   0   1    16969.14    15484.71    192.18 o
   1   0   1     2346.41     2003.29     47.57 o
   3   0   1      127.21      155.32      2.74 o
   5   0   1       19.54       11.90      0.98 o
   7   0   1       68.59       90.23      3.22 o
   9   0   1       47.81       47.02      2.96 o
  11   0   1       51.88       49.80      4.29 o
  13   0   1        4.14        1.44      4.81 o
 -14   1   1        1.75       -0.38      3.86 o
 -13   1   1       23.67       25.35      3.43 o
 -12   1   1        6.41        3.44      2.59 o
 -11   1   1        0.52       -2.07      2.07 o
 -10   1   1      108.77      103.38      4.24 o
  -9   1   1       61.11       49.70      2.96 o
  -8   1   1      120.32      107.30      3.11 o
  -7   1   1      147.99      133.68      3.72 o
  -6   1   1       26.05       14.01      1.74 o
  -5   1   1     2362.09     2401.47     22.62 o
  -4   1   1        4.41       21.25      0.93 o
  -3   1   1      274.55      344.03      3.94 o
  -2   1   1      325.00      301.68      2.62 o
  -1   1   1     9536.28     8729.45     59.07 o
   0   1   1      347.14      427.45      3.39 o
   1   1   1    10843.73    10792.80    113.86 o
   2   1   1        6.68        5.72      0.37 o
   3   1   1      525.13      418.83      3.55 o
   4   1   1       19.10       70.16      1.88 o
   5   1   1     1785.05     1892.64     18.19 o
   6   1   1      849.04      830.36      8.92 o
   7   1   1       51.79       63.93      2.06 o
   8   1   1       20.25       18.36      1.67 o
   9   1   1      157.11      150.10      4.69 o
  10   1   1        4.37       -0.31      1.96 o
  11   1   1        3.84       -0.20      2.14 o
  12   1   1       13.27        7.41      2.57 o
  13   1   1        1.13       -3.45      3.57 o
  14   1   1        4.07        1.41      3.86 o
 -14   2   1        0.69       -2.34      3.43 o
 -13   2   1       14.35       13.86      3.13 o
 -12   2   1        3.72        4.19      2.61 o
 -11   2   1       61.73       57.32      3.74 o
 -10   2   1      310.23      299.95      7.13 o
  -9   2   1      352.16      349.07      7.41 o
  -8   2   1       66.17       67.92      4.12 o
  -7   2   1      104.80       94.42      2.87 o
  -6   2   1       21.40       12.66      1.40 o
  -5   2   1     1447.23     1599.74     17.81 o
  -4   2   1     1482.31     1305.01     10.82 o
  -3   2   1      455.05      680.62      7.63 o
  -2   2   1     1212.30     1118.17     10.08 o
  -1   2   1     6903.89     6867.27     52.29 o
   0   2   1     6336.63     5940.32     69.19 o
   1   2   1    10565.94    10283.21     78.17 o
   2   2   1      560.01      501.54      5.25 o
   3   2   1     8086.76     7732.05     63.96 o
   4   2   1      549.60      385.32      3.73 o
   5   2   1        2.74        0.02      1.13 o
   6   2   1       15.15        4.92      1.11 o
   7   2   1       71.24       72.78      2.62 o
   8   2   1       81.08       87.36      3.17 o
   9   2   1        1.43       -1.88      2.04 o
  10   2   1      212.74      213.88      6.04 o
  11   2   1        3.82       -1.31      2.34 o
  12   2   1        9.96        9.28      2.72 o
  13   2   1        0.05       -2.61      2.61 o
  14   2   1        0.22        8.67      3.80 o
 -13   3   1        2.27        9.55      3.43 o
 -12   3   1       21.67       25.30      4.10 o
 -11   3   1        8.29       10.23      2.38 o
 -10   3   1       12.96       13.67      2.47 o
  -9   3   1       48.19       52.93      2.73 o
  -8   3   1       38.38       38.14      2.33 o
  -7   3   1       60.93       56.01      2.63 o
  -6   3   1        2.59        0.05      0.89 o
  -5   3   1     1321.63     1422.32     13.02 o
  -4   3   1      101.71      119.04      2.76 o
  -3   3   1     1744.95     1861.63     18.25 o
  -2   3   1      265.37      290.49      4.38 o
  -1   3   1      135.63      177.71      2.50 o
   0   3   1      290.72      310.86      4.05 o
   1   3   1      489.08      540.40      5.97 o
   2   3   1      278.28      310.45      3.77 o
   3   3   1        1.19       -0.48      0.48 o
   4   3   1     1456.48     1504.65     15.19 o
   5   3   1      174.56      185.13      3.11 o
   6   3   1       53.10       50.09      2.00 o
   7   3   1        0.26       -1.28      1.28 o
   8   3   1      141.95      143.41      6.00 o
   9   3   1      170.75      148.29      5.24 o
  10   3   1       76.93       72.19      3.78 o
  11   3   1        3.72        4.35      2.32 o
  12   3   1        8.42       10.21      2.86 o
  13   3   1        1.26        4.07      3.17 o
 -13   4   1        0.01        0.46      2.77 o
 -12   4   1        0.35       -2.15      2.15 o
 -11   4   1       14.98       10.64      4.21 o
 -10   4   1        2.82        2.81      1.90 o
  -9   4   1        2.62        1.18      1.58 o
  -8   4   1      175.31      146.82      5.23 o
  -7   4   1       42.41       39.56      3.13 o
  -6   4   1       38.01       42.44      1.84 o
  -5   4   1        1.64       -0.19      1.26 o
  -4   4   1        7.07       11.11      1.19 o
  -3   4   1      562.31      595.82      6.53 o
  -2   4   1     1079.06     1159.19     11.05 o
  -1   4   1      168.14      163.87      3.33 o
   0   4   1       32.39       22.49      0.92 o
   1   4   1     1204.78     1178.59     13.67 o
   2   4   1       33.85       28.57      1.26 o
   3   4   1     1152.51     1258.29     11.99 o
   4   4   1        7.90       15.65      1.29 o
   5   4   1      748.88      743.26      8.84 o
   6   4   1        4.88        0.90      1.19 o
   7   4   1        0.00        0.10      2.25 o
   8   4   1      154.54      171.74      7.13 o
   9   4   1      330.34      276.59      7.14 o
  10   4   1       19.14       10.99      2.17 o
  11   4   1        3.70        1.79      2.12 o
  12   4   1       16.04       10.48      2.64 o
  13   4   1        7.57       11.08      3.44 o
 -13   5   1        0.18       -6.53      6.53 o
 -12   5   1       12.76       11.97      4.12 o
 -11   5   1        0.87        3.77      3.55 o
 -10   5   1       10.86       13.22      3.87 o
  -9   5   1       42.29       38.95      3.81 o
  -8   5   1       91.35      107.61      4.91 o
  -7   5   1       54.04       57.24      5.72 o
  -6   5   1      388.12      386.94      5.98 o
  -5   5   1        0.74       -0.20      0.92 o
  -4   5   1       36.12       40.17      1.69 o
  -3   5   1     2216.42     2327.39     21.03 o
  -2   5   1     1190.72     1300.99     12.55 o
  -1   5   1      452.81      458.15      5.28 o
   0   5   1      127.46      121.67      2.19 o
   1   5   1        1.84        3.02      0.72 o
   2   5   1      399.20      436.64      5.40 o
   3   5   1       19.30       26.53      1.46 o
   4   5   1       60.52       54.30      1.91 o
   5   5   1        0.63        0.14      0.77 o
   6   5   1        9.60       11.88      1.47 o
   7   5   1       24.50       12.97      3.42 o
   8   5   1        0.11       -0.42      2.45 o
   9   5   1       24.27       18.54      3.57 o
  10   5   1       34.56       34.94      4.70 o
  11   5   1        1.06       -1.59      3.47 o
  12   5   1        1.37       -1.40      3.62 o
  13   5   1        0.29       -0.69      7.21 o
 -12   6   1       32.84       45.35      9.96 o
 -11   6   1        7.86        8.73      4.19 o
 -10   6   1       16.66       12.64      4.64 o
  -9   6   1       16.59       14.81      3.32 o
  -8   6   1       61.68       66.48      4.29 o
  -7   6   1       21.96       12.68      2.78 o
  -6   6   1       18.39       13.55      1.87 o
  -5   6   1      147.46      174.58      3.70 o
  -4   6   1      275.57      281.54      6.71 o
  -3   6   1        0.06       -0.10      1.15 o
  -2   6   1      352.50      359.02      4.90 o
  -1   6   1      123.78      135.66      3.99 o
   0   6   1      268.05      277.06      6.01 o
   1   6   1      256.99      273.07      3.64 o
   2   6   1        8.63       13.12      1.25 o
   3   6   1       15.04       20.70      1.52 o
   4   6   1       11.95        7.70      1.32 o
   5   6   1       59.61       55.39      2.14 o
   6   6   1       10.18        9.50      2.68 o
   7   6   1       44.34       55.68      4.19 o
   8   6   1      249.51      266.22     12.96 o
   9   6   1      137.73      142.68      6.49 o
  10   6   1       13.89       21.57      5.15 o
  11   6   1        0.63        4.56      3.87 o
  12   6   1        1.44        9.62      7.21 o
 -11   7   1        2.05       14.77      5.84 o
 -10   7   1        0.84       -0.51      3.47 o
  -9   7   1        0.06        0.24      6.87 o
  -8   7   1       13.25       19.73      3.64 o
  -7   7   1       57.45       67.29      5.15 o
  -6   7   1        3.18       -0.31      1.26 o
  -5   7   1       28.93       36.57      2.16 o
  -4   7   1       46.40       47.64      4.43 o
  -3   7   1      182.02      192.16      5.71 o
  -2   7   1        0.00        1.75      1.71 o
  -1   7   1        3.97        5.74      1.38 o
   0   7   1      372.56      375.63      6.48 o
   1   7   1       15.78       10.49      2.72 o
   2   7   1       51.11       74.33      3.68 o
   3   7   1       30.01       31.92      2.69 o
   4   7   1        0.05       -1.74      1.74 o
   5   7   1        6.14        3.30      1.57 o
   6   7   1       27.52       27.44      2.00 o
   7   7   1       40.70       27.22      4.37 o
   8   7   1        5.81        9.20      3.47 o
   9   7   1        6.35        8.19      3.71 o
  10   7   1       11.85       11.24      4.20 o
  11   7   1        0.11       -1.37      5.15 o
 -10   8   1       12.74        9.62      6.53 o
  -9   8   1       21.06       31.26      8.24 o
  -8   8   1       26.69       28.17      6.18 o
  -7   8   1        8.49       13.40      4.81 o
  -6   8   1       12.09        7.82      3.13 o
  -5   8   1      146.13      110.87      4.99 o
  -4   8   1       48.87       51.71      3.49 o
  -3   8   1      214.56      218.42      6.40 o
  -2   8   1       55.03       62.19      2.78 o
  -1   8   1       16.22        7.95      2.76 o
   0   8   1       28.11       23.75      2.33 o
   1   8   1       20.05       16.77      2.04 o
   2   8   1       42.76       36.00      2.31 o
   3   8   1        1.36        1.60      1.98 o
   4   8   1       18.95       19.45      2.69 o
   5   8   1        5.42       11.55      2.38 o
   6   8   1        3.28        2.55      2.79 o
   7   8   1        0.42        2.06      5.15 o
   8   8   1       63.10       68.71      9.96 o
   9   8   1       15.62       13.05      6.53 o
  10   8   1        0.30       -5.50      5.50 o
 -10   9   1        8.00       13.74      7.90 o
  -9   9   1        1.21        0.69      6.53 o
  -8   9   1        2.84        0.21      3.43 o
  -7   9   1        6.50        3.09      4.81 o
  -6   9   1        4.85        3.41      3.09 o
  -5   9   1       33.90       33.03      4.35 o
  -4   9   1        0.01        0.18      1.95 o
  -3   9   1       16.43        8.83      1.74 o
  -2   9   1       10.56       12.00      2.06 o
  -1   9   1       32.52       31.90      2.59 o
   0   9   1       57.58       58.98      3.12 o
   1   9   1      113.50      101.93      4.66 o
   2   9   1       39.78       29.20      2.50 o
   3   9   1        0.73        0.46      1.49 o
   4   9   1       48.33       44.94      3.87 o
   5   9   1       64.19       59.61      5.12 o
   6   9   1        1.31        3.05      2.91 o
   7   9   1        2.13        2.75      6.18 o
   8   9   1        4.91       17.52      7.56 o
   9   9   1        0.54        4.12      6.18 o
  10   9   1        4.62       13.40      7.56 o
  -9  10   1        3.47       18.21      8.24 o
  -8  10   1        0.37        4.81      6.53 o
  -7  10   1        0.50       -2.06      4.81 o
  -6  10   1        0.09       -1.03      3.16 o
  -5  10   1        0.93       -2.97      3.26 o
  -4  10   1       75.82       81.40      5.04 o
  -3  10   1       28.45       27.49      2.54 o
  -2  10   1       18.00       15.49      2.48 o
  -1  10   1        0.29       -2.68      2.68 o
   0  10   1        1.11       -1.80      1.80 o
   1  10   1        0.09       -1.90      1.90 o
   2  10   1       36.27       40.67      3.26 o
   3  10   1        0.93        0.30      1.83 o
   4  10   1        1.72        0.62      2.44 o
   5  10   1        0.03        2.07      2.79 o
   6  10   1        0.00       -0.06      3.74 o
   7  10   1        0.68        2.06      6.18 o
   8  10   1        0.00        7.56      7.21 o
   9  10   1        0.43        9.96      7.56 o
  -6  11   1       13.71       17.52      6.53 o
  -5  11   1        0.17        5.96      3.52 o
  -4  11   1        0.84        0.08      3.22 o
  -3  11   1        3.48        2.74      2.25 o
  -2  11   1       30.53       36.26      3.43 o
  -1  11   1        0.66       -1.82      1.82 o
   0  11   1        0.57        0.50      2.15 o
   1  11   1        4.98        7.08      2.31 o
   2  11   1       31.35       31.80      4.17 o
   3  11   1        3.75        2.86      2.12 o
   4  11   1        7.04       12.46      4.47 o
   5  11   1       13.52       17.85      4.57 o
   6  11   1        2.32       -5.84      5.84 o
  -3  12   1        0.53        0.43      2.99 o
  -2  12   1        0.54       -0.84      2.82 o
  -1  12   1        0.23        0.82      2.93 o
   0  12   1        0.03        1.25      6.53 o
   1  12   1        0.12        5.50      3.13 o
   2  12   1        1.90        4.35      5.61 o
   3  12   1        0.01        0.54      2.59 o
 -14   0   2       36.20       46.16      5.15 o
 -12   0   2        7.00        0.93      2.47 o
 -10   0   2      100.16      101.20      4.26 o
  -8   0   2     1375.25     1258.00     31.60 o
  -6   0   2     3062.34     3097.09     71.80 o
  -4   0   2     2660.41     2720.02     38.70 o
  -2   0   2      671.94      760.12      9.65 o
   0   0   2     9860.66     9339.04     84.72 o
   2   0   2      466.47      403.20      5.62 o
   4   0   2       82.84       65.39      2.47 o
   6   0   2      367.16      317.29      6.77 o
   8   0   2       73.38       67.59      2.96 o
  10   0   2      298.38      259.10     10.99 o
  12   0   2      111.41      105.27      5.45 o
  14   0   2       48.64       76.20      5.61 o
 -14   1   2        3.61        2.20      4.47 o
 -13   1   2        0.00       -1.36      2.56 o
 -12   1   2       28.16       28.27      3.23 o
 -11   1   2       16.49       11.94      2.68 o
 -10   1   2       39.42       44.81      3.12 o
  -9   1   2        1.77       -2.01      2.01 o
  -8   1   2       39.76       37.03      2.73 o
  -7   1   2       23.75       17.69      1.21 o
  -6   1   2       38.60       54.90      1.81 o
  -5   1   2      587.01      655.44      8.04 o
  -4   1   2     1436.47     1454.37     14.01 o
  -3   1   2     3621.58     3809.60     27.70 o
  -2   1   2     5199.28     5538.53     39.62 o
  -1   1   2       57.23       43.88      0.73 o
   0   1   2     3586.88     3615.81     19.69 o
   1   1   2      679.69      660.95      6.00 o
   2   1   2    28554.37    26410.56    210.93 o
   3   1   2     3511.01     3948.43     35.45 o
   4   1   2      491.01      479.57      5.05 o
   5   1   2       13.58       25.61      1.38 o
   6   1   2      270.48      262.67      3.85 o
   7   1   2      349.26      355.68      6.20 o
   8   1   2        1.70        3.34      1.36 o
   9   1   2       18.71       17.47      2.31 o
  10   1   2       55.85       59.98      4.66 o
  11   1   2       12.52       16.23      3.42 o
  12   1   2        8.64       14.51      2.79 o
  13   1   2        7.93        9.69      3.01 o
  14   1   2       22.12       17.36      6.53 o
 -14   2   2       20.14       34.95      4.95 o
 -13   2   2       10.51       13.95      3.35 o
 -12   2   2        1.01       -0.10      2.45 o
 -11   2   2        0.91        2.45      2.28 o
 -10   2   2        0.41       -1.57      2.13 o
  -9   2   2      106.88       87.65      4.03 o
  -8   2   2       56.25       53.30      2.45 o
  -7   2   2      111.37      122.52      4.76 o
  -6   2   2        3.66        3.17      1.02 o
  -5   2   2     1856.52     2090.24     22.72 o
  -4   2   2      182.14      314.55      3.50 o
  -3   2   2        9.92       -0.46      0.46 o
  -2   2   2      840.93      890.35      8.25 o
  -1   2   2     9044.09     8377.46     64.40 o
   0   2   2       55.76       37.27      1.25 o
   1   2   2     8976.40     8821.72     69.64 o
   2   2   2     7572.91     7248.83     52.05 o
   3   2   2      446.63      377.53      4.14 o
   4   2   2       25.47       18.08      0.76 o
   5   2   2      196.69      266.54      3.27 o
   6   2   2      124.08      143.21      4.51 o
   7   2   2       85.52       82.34      2.81 o
   8   2   2      223.53      216.16      4.68 o
   9   2   2      617.48      618.98     10.79 o
  10   2   2        2.76        2.72      2.50 o
  11   2   2       28.62       27.15      4.69 o
  12   2   2        0.05        0.93      2.45 o
  13   2   2        2.42       -0.90      3.21 o
  14   2   2        6.87       14.54      4.45 o
 -13   3   2        9.87       13.61      3.49 o
 -12   3   2      110.29      122.66      5.25 o
 -11   3   2        0.55       -2.11      2.11 o
 -10   3   2        0.09       -0.17      1.96 o
  -9   3   2        1.53       -1.80      1.80 o
  -8   3   2      201.89      193.03      4.38 o
  -7   3   2      295.67      305.88      5.31 o
  -6   3   2      118.60      113.08      2.86 o
  -5   3   2      801.10      974.08      9.37 o
  -4   3   2      130.88      104.84      2.42 o
  -3   3   2       25.63       25.43      1.41 o
  -2   3   2       27.06        9.53      0.78 o
  -1   3   2      863.66      744.13      7.25 o
   0   3   2      638.75      635.51      8.11 o
   1   3   2      822.46      866.85      8.27 o
   2   3   2     1431.58     1508.80     13.58 o
   3   3   2     2306.24     2556.06     20.46 o
   4   3   2      629.83      700.08      6.74 o
   5   3   2      578.06      618.64      6.50 o
   6   3   2       11.36       10.84      0.70 o
   7   3   2      152.67      153.15      4.43 o
   8   3   2        6.19        8.90      1.76 o
   9   3   2       31.00       32.32      2.41 o
  10   3   2        0.39       -1.85      2.06 o
  11   3   2        5.84        4.33      2.38 o
  12   3   2       18.73       17.27      2.89 o
  13   3   2        2.26       -2.91      2.91 o
 -13   4   2        2.93       -1.95      2.77 o
 -12   4   2        6.14        6.58      2.40 o
 -11   4   2        5.66        4.53      2.15 o
 -10   4   2        2.97       -1.14      1.82 o
  -9   4   2       99.81      104.64      3.38 o
  -8   4   2       21.24       21.08      2.72 o
  -7   4   2      411.49      399.54      8.83 o
  -6   4   2      114.17      137.93      3.05 o
  -5   4   2      113.57      114.87      2.82 o
  -4   4   2      318.24      289.49      4.60 o
  -3   4   2      380.05      380.89      5.88 o
  -2   4   2      708.53      665.10      7.05 o
  -1   4   2     1055.85     1111.94     10.52 o
   0   4   2       48.48       48.12      2.56 o
   1   4   2      759.21      907.20      8.92 o
   2   4   2      150.50      168.06      3.01 o
   3   4   2       69.14      105.05      2.33 o
   4   4   2       67.63       61.35      1.76 o
   5   4   2        1.47        0.08      1.24 o
   6   4   2       16.63       18.18      1.15 o
   7   4   2      201.66      213.85      4.54 o
   8   4   2        2.09       -1.73      1.74 o
   9   4   2      131.17      118.19      3.75 o
  10   4   2       12.01       11.21      2.19 o
  11   4   2       20.05       24.07      2.68 o
  12   4   2        0.40        2.51      2.33 o
  13   4   2        7.75        4.38      4.64 o
 -13   5   2        7.56        2.40      7.21 o
 -12   5   2       23.00       27.26      5.02 o
 -11   5   2        0.27        3.09      3.43 o
 -10   5   2       57.74       57.81      5.52 o
  -9   5   2        4.36       -0.09      2.31 o
  -8   5   2       25.49       24.22      3.52 o
  -7   5   2       66.43       61.30      3.78 o
  -6   5   2        2.16       -0.49      1.49 o
  -5   5   2        0.00       -0.82      0.82 o
  -4   5   2       10.63        7.14      1.18 o
  -3   5   2        2.03        3.92      1.14 o
  -2   5   2      467.87      535.00      6.26 o
  -1   5   2      251.71      222.60      2.77 o
   0   5   2       19.10       17.14      1.05 o
   1   5   2        0.84        0.07      0.56 o
   2   5   2      226.17      222.00      3.49 o
   3   5   2       20.64       19.90      1.36 o
   4   5   2       62.03       61.27      2.01 o
   5   5   2        9.70       15.37      2.09 o
   6   5   2      108.69      111.27      3.18 o
   7   5   2        8.97        2.33      2.62 o
   8   5   2       60.53       49.93      3.93 o
   9   5   2       24.38       25.42      3.64 o
  10   5   2        0.55       -0.34      3.30 o
  11   5   2        0.37       -3.30      3.30 o
  12   5   2        8.62        6.03      3.86 o
  13   5   2       25.98       22.67      8.59 o
 -12   6   2       14.21       10.99      7.56 o
 -11   6   2        0.65        1.88      3.62 o
 -10   6   2        6.06        2.82      3.62 o
  -9   6   2       92.59      101.97      5.32 o
  -8   6   2       84.86       83.15      4.71 o
  -7   6   2        5.59        6.12      2.48 o
  -6   6   2      130.99      142.91      3.42 o
  -5   6   2        7.40        7.09      1.37 o
  -4   6   2       25.58       22.26      1.82 o
  -3   6   2       26.13       22.94      1.61 o
  -2   6   2      363.30      385.96      5.81 o
  -1   6   2      833.97      957.22      9.06 o
   0   6   2      563.35      504.88      7.38 o
   1   6   2       17.84       23.39      1.69 o
   2   6   2      230.92      221.78      3.65 o
   3   6   2      152.84      164.86      4.02 o
   4   6   2        1.88        3.56      1.89 o
   5   6   2      126.23      129.47      3.13 o
   6   6   2       17.19       17.49      2.43 o
   7   6   2       27.51       18.38      3.08 o
   8   6   2        7.89        9.65      4.69 o
   9   6   2       79.49       78.56      4.99 o
  10   6   2        0.60        3.79      3.37 o
  11   6   2        0.00        6.02      4.04 o
  12   6   2       12.29       17.52      7.90 o
 -11   7   2        7.27        1.72      5.15 o
 -10   7   2        2.68        0.32      3.55 o
  -9   7   2        3.83        2.75      3.16 o
  -8   7   2        1.86        3.78      4.12 o
  -7   7   2        0.15       -1.89      2.67 o
  -6   7   2       78.36       62.14      3.67 o
  -5   7   2       13.49       14.48      1.88 o
  -4   7   2      165.74      171.62      7.74 o
  -3   7   2       73.33       71.09      3.89 o
  -2   7   2       62.57       56.06      2.24 o
  -1   7   2       51.98       65.79      2.64 o
   0   7   2        0.00       -1.29      1.29 o
   1   7   2        0.44        2.74      1.29 o
   2   7   2        0.00       -1.02      1.02 o
   3   7   2       60.05       49.60      3.35 o
   4   7   2       48.53       50.33      5.38 o
   5   7   2       62.04       72.13      2.78 o
   6   7   2       29.97       41.06      4.33 o
   7   7   2        8.31       12.33      3.62 o
   8   7   2        0.20        8.13      3.62 o
   9   7   2       12.63       11.19      3.87 o
  10   7   2       43.95       54.42      5.77 o
  11   7   2        8.96       12.71      5.84 o
 -10   8   2       33.81       22.67      7.56 o
  -9   8   2        3.68        5.15      4.81 o
  -8   8   2        7.85       18.55      5.15 o
  -7   8   2        3.61        3.09      4.12 o
  -6   8   2        0.21        3.44      2.67 o
  -5   8   2        0.05       -1.52      2.09 o
  -4   8   2        2.43       -0.69      2.27 o
  -3   8   2       17.14       11.81      2.23 o
  -2   8   2       14.74       10.44      1.69 o
  -1   8   2        6.89        1.03      1.66 o
   0   8   2      143.50      152.84      4.43 o
   1   8   2      114.05      102.40      3.63 o
   2   8   2       64.21       92.25      5.87 o
   3   8   2        1.97       -1.30      2.33 o
   4   8   2      120.29      119.89      5.01 o
   5   8   2        0.59       -0.19      1.88 o
   6   8   2      132.81      162.21      7.67 o
   7   8   2        0.09        1.37      5.50 o
   8   8   2        0.59       -3.09      5.15 o
   9   8   2        0.06        7.21      5.84 o
  10   8   2        3.48        5.84      6.53 o
 -10   9   2        0.24        6.53      6.87 o
  -9   9   2        4.60        2.72      3.96 o
  -8   9   2        0.01       -4.12      4.12 o
  -7   9   2        6.79        6.53      4.81 o
  -6   9   2       26.81       36.69      4.54 o
  -5   9   2       60.22       64.31      8.76 o
  -4   9   2       18.19       18.50      3.10 o
  -3   9   2        4.50        3.23      2.39 o
  -2   9   2      129.67      142.94      4.39 o
  -1   9   2       10.12        6.33      1.93 o
   0   9   2       18.58       14.29      2.18 o
   1   9   2        0.09       -0.46      1.69 o
   2   9   2       69.67       74.48      6.05 o
   3   9   2       12.12       15.54      1.97 o
   4   9   2      117.82      115.21      6.63 o
   5   9   2       44.13       53.65      6.01 o
   6   9   2        9.13       11.04      3.74 o
   7   9   2        9.04       13.74      7.56 o
   8   9   2       13.45        9.96      7.21 o
   9   9   2        3.69        8.24      7.21 o
  10   9   2       21.80       22.33      8.24 o
  -9  10   2        0.78       10.65      7.56 o
  -8  10   2        0.08       -1.72      4.81 o
  -7  10   2       17.57       25.42      7.21 o
  -6  10   2        0.50       -1.18      3.03 o
  -5  10   2        1.97        0.38      3.27 o
  -4  10   2        3.52        4.55      4.11 o
  -3  10   2      143.29      164.04      5.14 o
  -2  10   2        4.60        3.89      2.63 o
  -1  10   2       51.64       41.14      2.90 o
   0  10   2        0.18       -1.60      1.60 o
   1  10   2        0.77       -1.21      1.85 o
   2  10   2       22.49       30.49      2.67 o
   3  10   2        1.66        2.50      1.84 o
   4  10   2        7.18       11.98      3.33 o
   5  10   2       68.42       59.20      8.42 o
   6  10   2        2.09        5.92      3.95 o
   7  10   2        2.13       -1.37      6.53 o
   8  10   2        1.90        4.47      7.21 o
   9  10   2        7.83       14.77      7.90 o
  -6  11   2       12.62       18.21      6.53 o
  -5  11   2        1.57        2.72      3.27 o
  -4  11   2        0.66       -3.78      3.78 o
  -3  11   2       12.33       15.31      5.07 o
  -2  11   2       20.94       27.14      3.08 o
  -1  11   2        1.26       -0.41      2.17 o
   0  11   2        0.23        2.53      2.26 o
   1  11   2        6.09        6.89      2.51 o
   2  11   2       38.06       40.94      3.77 o
   3  11   2        6.58        9.34      2.54 o
   4  11   2       21.64       20.92      4.63 o
   5  11   2       19.32       17.55      6.36 o
   6  11   2        0.45        1.72      7.21 o
  -3  12   2        0.45        0.69      2.91 o
  -2  12   2        0.47        4.23      3.06 o
  -1  12   2        3.86        5.63      4.32 o
   0  12   2        0.34        0.90      4.29 o
   1  12   2        1.00        4.30      3.12 o
   2  12   2        0.14       -2.70      2.70 o
   3  12   2        0.01       -2.22      2.75 o
 -13   0   3        1.58        2.64      2.97 o
 -11   0   3        5.29        6.26      2.54 o
  -9   0   3      147.12      137.24      4.73 o
  -7   0   3     1045.65      999.92     16.72 o
  -5   0   3      311.90      273.85      5.69 o
  -3   0   3     4641.17     4885.33     57.89 o
  -1   0   3      999.72      878.55      7.04 o
   1   0   3     1169.27     1030.48      8.33 o
   3   0   3     1051.94      881.25     14.21 o
   5   0   3     6727.77     6621.72     95.95 o
   7   0   3       59.38       59.59      1.69 o
   9   0   3      173.29      160.13      4.94 o
  11   0   3        0.26       -2.29      2.29 o
  13   0   3        0.04       -0.20      2.80 o
 -14   1   3        3.92        5.75      4.00 o
 -13   1   3       20.15       22.94      3.37 o
 -12   1   3       33.78       29.71      3.30 o
 -11   1   3      357.79      353.81      8.07 o
 -10   1   3       39.48       46.48      3.27 o
  -9   1   3     1157.82     1078.46     22.24 o
  -8   1   3       73.62       73.49      2.64 o
  -7   1   3      426.19      385.32      5.16 o
  -6   1   3      692.68      732.79      9.52 o
  -5   1   3       60.08       39.38      1.38 o
  -4   1   3      263.92      317.91      3.19 o
  -3   1   3      267.89      348.92      3.83 o
  -2   1   3      392.90      365.23      3.22 o
  -1   1   3      742.28      623.42      5.00 o
   0   1   3     1864.88     1867.54     11.49 o
   1   1   3     5331.24     5466.34     38.92 o
   2   1   3     2366.34     2199.00     17.28 o
   3   1   3       24.72       42.64      1.01 o
   4   1   3       74.81       35.34      1.17 o
   5   1   3     1969.47     1967.35     22.09 o
   6   1   3      530.58      483.16      5.27 o
   7   1   3        0.74       -0.24      0.79 o
   8   1   3        9.68       13.03      1.64 o
   9   1   3        0.14        1.27      1.90 o
  10   1   3       75.61       65.37      3.47 o
  11   1   3       34.48       27.12      2.96 o
  12   1   3        6.15        7.64      3.46 o
  13   1   3       17.14       20.10      3.36 o
  14   1   3        7.21        7.63      7.04 o
 -14   2   3        0.78       -4.64      4.64 o
 -13   2   3        8.47        7.93      3.31 o
 -12   2   3        1.23        2.53      2.58 o
 -11   2   3       81.79       79.97      4.10 o
 -10   2   3        4.63       -0.37      2.13 o
  -9   2   3       73.63       66.51      7.50 o
  -8   2   3       15.37       10.95      1.62 o
  -7   2   3       17.02       29.18      1.88 o
  -6   2   3       45.02       27.00      1.60 o
  -5   2   3       34.92       48.52      3.77 o
  -4   2   3      936.68      762.12      7.32 o
  -3   2   3     1470.12     1738.28     15.24 o
  -2   2   3      188.10      201.59      2.64 o
  -1   2   3     1569.55     1689.65     14.74 o
   0   2   3     2069.77     2267.65     13.54 o
   1   2   3      284.94      247.92      3.06 o
   2   2   3     7282.90     7248.06     59.91 o
   3   2   3       28.67       37.33      1.31 o
   4   2   3      300.70      404.92      4.52 o
   5   2   3      209.04      162.68      4.28 o
   6   2   3       10.66       15.76      1.25 o
   7   2   3       35.53       40.60      2.10 o
   8   2   3        0.05       -0.63      1.54 o
   9   2   3        4.77       -0.76      2.17 o
  10   2   3       16.42       22.30      2.69 o
  11   2   3      225.03      215.04      6.52 o
  12   2   3       15.54       18.83      3.02 o
  13   2   3        4.62        3.78      4.86 o
  14   2   3        3.89        7.78      3.87 o
 -13   3   3        5.94        8.91      3.27 o
 -12   3   3        1.34        0.42      2.44 o
 -11   3   3        2.70        4.14      2.27 o
 -10   3   3        8.09        6.05      2.20 o
  -9   3   3      257.75      268.14      6.51 o
  -8   3   3      141.34      126.26      3.79 o
  -7   3   3        2.55        1.01      1.40 o
  -6   3   3      713.31      635.16      7.40 o
  -5   3   3      391.20      423.74      6.13 o
  -4   3   3      264.02      202.87      3.76 o
  -3   3   3       12.80       14.16      0.95 o
  -2   3   3        1.19        0.65      1.06 o
  -1   3   3     1979.22     2044.67     17.95 o
   0   3   3     1689.76     1568.05     18.54 o
   1   3   3      933.57     1013.78     10.62 o
   2   3   3     2332.99     2546.34     20.49 o
   3   3   3     5451.21     5575.11     46.82 o
   4   3   3      543.16      577.61      6.27 o
   5   3   3       42.41       48.09      1.74 o
   6   3   3       11.09        7.89      0.80 o
   7   3   3      109.05       86.10      3.09 o
   8   3   3        0.54        2.56      1.63 o
   9   3   3        0.03       -0.29      1.75 o
  10   3   3      181.90      176.92      5.52 o
  11   3   3       21.22       22.08      3.03 o
  12   3   3       19.31       20.62      3.06 o
  13   3   3        1.03       -1.10      3.17 o
 -13   4   3       11.26       12.02      5.50 o
 -12   4   3        7.60        3.90      2.42 o
 -11   4   3        5.59        3.64      2.87 o
 -10   4   3        1.28       -1.20      2.06 o
  -9   4   3       34.63       28.92      2.14 o
  -8   4   3      220.70      222.85      4.35 o
  -7   4   3        0.68       -1.32      2.04 o
  -6   4   3       61.01       59.12      3.40 o
  -5   4   3       35.18       57.35      1.71 o
  -4   4   3       11.21        6.84      1.04 o
  -3   4   3      179.25      245.00      3.64 o
  -2   4   3      136.49      147.58      3.72 o
  -1   4   3     1597.17     1615.11     14.79 o
   0   4   3       72.87      114.49      1.96 o
   1   4   3     1088.05     1156.17     10.99 o
   2   4   3       80.51       53.40      1.64 o
   3   4   3      372.40      414.19      5.16 o
   4   4   3      329.72      371.25      4.83 o
   5   4   3       30.54       24.43      1.87 o
   6   4   3       31.94       44.71      2.00 o
   7   4   3      157.24      168.92      4.76 o
   8   4   3        0.12       -2.38      2.38 o
   9   4   3      220.46      251.26      7.19 o
  10   4   3       43.74       42.92      3.12 o
  11   4   3        0.00       -1.94      2.13 o
  12   4   3        4.88       -0.81      3.43 o
  13   4   3        6.33        0.54      5.50 o
 -13   5   3        1.89        7.21      7.56 o
 -12   5   3        0.18        1.89      3.80 o
 -11   5   3        0.10       -1.74      3.17 o
 -10   5   3       10.03       12.57      3.94 o
  -9   5   3       33.82       37.02      4.84 o
  -8   5   3       43.95       64.14      3.99 o
  -7   5   3       43.88       38.04      3.30 o
  -6   5   3      225.94      234.44      4.52 o
  -5   5   3       74.94       94.90      4.23 o
  -4   5   3       28.50       37.94      1.66 o
  -3   5   3      766.02      894.24      9.49 o
  -2   5   3      301.25      283.55      4.17 o
  -1   5   3       12.12       17.05      0.91 o
   0   5   3      158.12      183.51      3.62 o
   1   5   3       84.59       80.18      1.90 o
   2   5   3       84.24       93.77      2.66 o
   3   5   3      306.94      273.31      4.15 o
   4   5   3      880.86      899.24      9.66 o
   5   5   3      401.01      445.18      6.66 o
   6   5   3        2.84       -0.30      1.30 o
   7   5   3       77.29       78.77      4.31 o
   8   5   3        1.43        1.97      2.45 o
   9   5   3       17.80        9.59      3.06 o
  10   5   3       42.80       36.42      7.56 o
  11   5   3        1.98        0.17      3.37 o
  12   5   3        2.41        2.40      6.18 o
  13   5   3        3.50        7.21      7.90 o
 -12   6   3       19.73       24.05      8.59 o
 -11   6   3        0.47        1.52      3.69 o
 -10   6   3       21.63       23.29      4.62 o
  -9   6   3        3.46        2.72      4.30 o
  -8   6   3      124.50      119.79      5.42 o
  -7   6   3       12.81        8.45      2.45 o
  -6   6   3        1.36       -0.52      1.25 o
  -5   6   3      114.13      108.49      3.63 o
  -4   6   3      312.65      297.66      6.40 o
  -3   6   3        0.28       -1.06      1.06 o
  -2   6   3       56.09       67.86      2.54 o
  -1   6   3     2254.29     2376.71     25.60 o
   0   6   3       54.81       64.72      2.57 o
   1   6   3        0.13       -1.00      1.00 o
   2   6   3       16.59       12.11      1.22 o
   3   6   3       31.06       25.67      1.63 o
   4   6   3       30.47       34.48      1.79 o
   5   6   3       16.52        5.92      1.76 o
   6   6   3       86.58       79.83      3.66 o
   7   6   3        2.82        5.56      2.72 o
   8   6   3        1.83        0.89      3.37 o
   9   6   3        0.32       -0.04      2.78 o
  10   6   3        1.37       -1.95      3.22 o
  11   6   3       14.44       17.62      4.62 o
  12   6   3        9.91       15.80      7.56 o
 -11   7   3        5.61       -4.47      5.15 o
 -10   7   3       12.13       10.65      5.50 o
  -9   7   3        1.82        5.13      3.03 o
  -8   7   3        8.89        2.12      3.44 o
  -7   7   3        0.19       -2.54      2.54 o
  -6   7   3       13.20       14.03      1.97 o
  -5   7   3        0.07       -0.42      1.39 o
  -4   7   3        0.11       -1.70      1.70 o
  -3   7   3       15.89        7.18      2.68 o
  -2   7   3        0.14        0.21      1.22 o
  -1   7   3        1.56        1.74      1.29 o
   0   7   3       45.96       58.57      3.18 o
   1   7   3       54.44       45.32      3.81 o
   2   7   3        2.18        4.44      1.26 o
   3   7   3       38.59       38.44      2.89 o
   4   7   3       92.74      105.71      4.71 o
   5   7   3       37.95       32.82      2.69 o
   6   7   3       29.76       28.14      3.23 o
   7   7   3       40.84       36.62      4.54 o
   8   7   3       10.52       13.02      6.53 o
   9   7   3        0.07       -3.16      4.98 o
  10   7   3       11.85        6.81      4.47 o
  11   7   3        0.35        3.78      5.15 o
 -10   8   3       31.75       27.04      5.15 o
  -9   8   3        9.04        4.81      4.81 o
  -8   8   3        9.09        0.69      4.47 o
  -7   8   3        5.73        5.84      4.47 o
  -6   8   3       44.93       51.91      4.54 o
  -5   8   3       55.46       62.32      5.88 o
  -4   8   3       32.80       30.90      3.18 o
  -3   8   3        0.02       -2.79      2.79 o
  -2   8   3        2.40        2.86      1.67 o
  -1   8   3      310.84      323.06      6.92 o
   0   8   3      374.97      380.31      7.12 o
   1   8   3       83.66       63.32      2.95 o
   2   8   3      112.66      113.69      4.84 o
   3   8   3      102.55       85.37      4.07 o
   4   8   3       30.03       39.75      3.54 o
   5   8   3      145.53      162.02      6.11 o
   6   8   3        9.51       11.27      3.62 o
   7   8   3        0.72        5.84      5.84 o
   8   8   3        3.57       -4.12      5.50 o
   9   8   3        0.66        4.12      5.84 o
  10   8   3        1.40       -2.06      6.18 o
 -10   9   3        1.10       10.99      7.21 o
  -9   9   3        0.00       -3.78      4.81 o
  -8   9   3        0.56       -2.06      4.47 o
  -7   9   3        6.64        7.21      5.15 o
  -6   9   3        0.47       -0.58      2.79 o
  -5   9   3       28.41       26.53      4.81 o
  -4   9   3      106.20      100.59      5.10 o
  -3   9   3        0.86        1.98      2.51 o
  -2   9   3       36.29       28.80      2.56 o
  -1   9   3        5.04        7.23      2.51 o
   0   9   3       71.34       67.60      3.42 o
   1   9   3       53.79       49.63      3.06 o
   2   9   3        0.07       -2.23      2.23 o
   3   9   3        0.38       -2.45      2.45 o
   4   9   3       16.47        6.86      2.85 o
   5   9   3       62.36       70.77      7.90 o
   6   9   3        5.20        8.65      3.74 o
   7   9   3        1.50       10.31      6.87 o
   8   9   3        4.69        1.72      6.53 o
   9   9   3        9.50        5.50      6.87 o
  10   9   3        0.10       -0.69      6.87 o
  -9  10   3        0.07       -4.47      4.47 o
  -8  10   3        8.33       19.92      6.53 o
  -7  10   3        0.80        4.12      5.15 o
  -6  10   3        0.00       -0.17      3.16 o
  -5  10   3        1.90        1.60      4.12 o
  -4  10   3        1.13        3.66      2.72 o
  -3  10   3        4.11        7.55      2.21 o
  -2  10   3        4.50        3.19      2.65 o
  -1  10   3        5.22        1.36      2.15 o
   0  10   3        5.73        4.36      2.15 o
   1  10   3       76.28       87.52      4.11 o
   2  10   3        9.39       16.11      2.50 o
   3  10   3       34.59       39.39      3.01 o
   4  10   3       45.37       61.46      4.95 o
   5  10   3        0.37       -3.61      4.29 o
   6  10   3        0.00        7.04      4.19 o
   7  10   3        5.00       10.31      7.56 o
   8  10   3        6.87       13.05      7.90 o
  -6  11   3       15.92       22.33      6.87 o
  -5  11   3        8.33       10.34      4.64 o
  -4  11   3        6.92        4.38      3.52 o
  -3  11   3        3.26        4.63      2.92 o
  -2  11   3        1.70       -0.47      2.20 o
  -1  11   3        0.44        0.88      2.32 o
   0  11   3        0.05        5.62      2.36 o
   1  11   3        0.51       -1.08      2.19 o
   2  11   3        2.12       -0.97      2.33 o
   3  11   3        7.25       10.91      3.25 o
   4  11   3        0.09        3.33      3.94 o
   5  11   3        6.79       12.05      4.51 o
   6  11   3       10.50       12.71      8.24 o
  -3  12   3        1.66        1.20      2.89 o
  -2  12   3       20.84       29.37      6.19 o
  -1  12   3        4.79        5.22      5.52 o
   0  12   3        0.87        4.99      4.37 o
   1  12   3        0.13        2.59      3.96 o
   2  12   3        0.48        2.91      3.08 o
   3  12   3        0.06        4.31      3.44 o
 -14   0   4        7.34        1.15      3.55 o
 -12   0   4        1.28        2.35      2.80 o
 -10   0   4      148.83      137.14      6.36 o
  -8   0   4      159.14      148.14      4.42 o
  -6   0   4        0.05       -0.95      0.95 o
  -4   0   4      257.42      231.12      5.03 o
  -2   0   4     8718.80     8613.20    101.20 o
   0   0   4     3159.36     3002.30     34.77 o
   2   0   4     1532.20     1789.53     18.70 o
   4   0   4       22.47       20.74      0.92 o
   6   0   4      244.95      189.37      3.42 o
   8   0   4        2.73        6.02      1.81 o
  10   0   4       41.05       45.89      3.43 o
  12   0   4        1.07        1.05      2.54 o
  14   0   4       11.71       17.18      6.87 o
 -14   1   4        8.51       12.17      4.35 o
 -13   1   4       30.06       29.66      3.46 o
 -12   1   4       34.39       28.15      3.23 o
 -11   1   4        9.45        4.73      2.47 o
 -10   1   4        3.62       -0.43      2.11 o
  -9   1   4      129.70      127.88      4.53 o
  -8   1   4      181.68      176.19      4.42 o
  -7   1   4       81.84       88.07      2.68 o
  -6   1   4      112.31      131.04      2.89 o
  -5   1   4     2435.43     2551.74     24.88 o
  -4   1   4      677.28      615.86      6.02 o
  -3   1   4      949.77      884.26      7.56 o
  -2   1   4     2965.17     3159.03     24.49 o
  -1   1   4    16436.61    15257.78    109.04 o
   0   1   4     3387.22     3401.20     21.63 o
   1   1   4    14701.98    14384.65    102.49 o
   2   1   4     2941.95     3049.88     25.75 o
   3   1   4      861.55      705.68      6.77 o
   4   1   4      125.58      168.88      2.48 o
   5   1   4      195.14      138.90      2.61 o
   6   1   4        3.56        5.24      0.96 o
   7   1   4       74.75       74.97      2.15 o
   8   1   4       35.11       37.41      2.59 o
   9   1   4       35.00       26.95      2.55 o
  10   1   4        1.76        5.14      2.59 o
  11   1   4       65.05       62.04      4.81 o
  12   1   4       41.77       46.82      5.61 o
  13   1   4        8.05        4.78      2.78 o
  14   1   4        2.02        3.55      4.00 o
 -14   2   4       20.06       23.75      4.81 o
 -13   2   4        5.15        2.97      2.78 o
 -12   2   4       62.83       61.53      4.10 o
 -11   2   4       28.76       30.94      4.78 o
 -10   2   4        1.57        2.21      2.23 o
  -9   2   4        0.01       -1.54      2.39 o
  -8   2   4      273.74      272.53      5.31 o
  -7   2   4      395.54      428.28      6.65 o
  -6   2   4        0.01        0.54      1.05 o
  -5   2   4     1074.22      906.51      9.53 o
  -4   2   4     1232.23     1196.14     10.97 o
  -3   2   4     1703.88     1467.94     14.44 o
  -2   2   4     1230.82     1280.58     11.60 o
  -1   2   4     1825.56     1713.15     15.04 o
   0   2   4    34631.63    32372.07    210.19 o
   1   2   4    26517.66    25413.16    229.28 o
   2   2   4       28.54       16.93      0.91 o
   3   2   4      575.84      542.06      5.74 o
   4   2   4       91.28      100.04      1.94 o
   5   2   4       75.30      106.21      1.87 o
   6   2   4      234.33      247.44      3.86 o
   7   2   4       83.39       79.69      2.23 o
   8   2   4      478.88      477.62      7.63 o
   9   2   4      740.00      676.33     11.71 o
  10   2   4       24.60       25.05      4.53 o
  11   2   4       79.85       75.62      4.23 o
  12   2   4        4.46        4.01      2.68 o
  13   2   4        9.27       11.93      6.26 o
 -13   3   4        1.27        2.61      3.37 o
 -12   3   4        7.81        3.58      2.69 o
 -11   3   4        0.69       -2.11      2.11 o
 -10   3   4       66.06       51.92      3.42 o
  -9   3   4       18.99       20.72      2.73 o
  -8   3   4      917.55      913.09     12.18 o
  -7   3   4       67.06       51.79      2.13 o
  -6   3   4        0.24        0.65      0.88 o
  -5   3   4      186.57      269.61      3.61 o
  -4   3   4      223.89      243.38      3.35 o
  -3   3   4      638.71      721.84      7.40 o
  -2   3   4     2477.23     2723.53     23.61 o
  -1   3   4      304.02      274.83      3.50 o
   0   3   4       27.14       30.04      1.08 o
   1   3   4     1847.58     1971.82     17.44 o
   2   3   4      298.02      309.38      3.95 o
   3   3   4       32.30       31.17      1.33 o
   4   3   4      186.28      182.68      2.97 o
   5   3   4      152.01      173.56      3.00 o
   6   3   4        4.95        7.59      0.92 o
   7   3   4      227.25      231.54      4.96 o
   8   3   4        3.11        1.93      1.72 o
   9   3   4      309.83      327.26      8.42 o
  10   3   4       15.97       10.75      2.47 o
  11   3   4       20.53       16.07      2.79 o
  12   3   4        0.00       -0.38      3.31 o
  13   3   4        0.97       -2.67      5.32 o
 -13   4   4        3.17        8.53      3.10 o
 -12   4   4       84.68       89.84      4.49 o
 -11   4   4        3.72        1.62      2.07 o
 -10   4   4        6.15        1.83      3.05 o
  -9   4   4       81.20       84.23      3.21 o
  -8   4   4       11.24       10.19      1.40 o
  -7   4   4        0.61       -0.16      1.32 o
  -6   4   4      687.95      705.50      8.58 o
  -5   4   4        0.06       -0.77      0.97 o
  -4   4   4     2435.42     2745.65     24.27 o
  -3   4   4      104.40       82.68      2.58 o
  -2   4   4        2.49       -0.64      0.76 o
  -1   4   4      398.11      419.10      3.96 o
   0   4   4     1527.45     1599.76     14.31 o
   1   4   4        0.11       -0.02      0.56 o
   2   4   4     1391.95     1489.92     22.49 o
   3   4   4      791.48      811.86      8.56 o
   4   4   4      179.93      144.78      2.90 o
   5   4   4      149.94      132.91      2.75 o
   6   4   4      101.77       83.97      2.26 o
   7   4   4       59.46       53.04      2.76 o
   8   4   4        2.78        2.58      1.59 o
   9   4   4       91.83      100.42      4.66 o
  10   4   4      151.53      150.32      5.38 o
  11   4   4        9.50        8.89      2.40 o
  12   4   4       41.68       40.51      3.55 o
  13   4   4        0.24        0.71      3.27 o
 -13   5   4        1.97        6.53      6.87 o
 -12   5   4        1.61       -0.15      3.80 o
 -11   5   4        0.38        1.44      3.43 o
 -10   5   4       46.14       42.94      5.12 o
  -9   5   4      115.25      131.64      5.55 o
  -8   5   4       32.24       23.62      3.05 o
  -7   5   4        0.23       -2.01      2.01 o
  -6   5   4      107.49       87.00      5.67 o
  -5   5   4        1.11       -0.92      1.00 o
  -4   5   4        0.00        7.49      1.23 o
  -3   5   4       57.17       64.01      2.71 o
  -2   5   4        9.05        9.74      1.18 o
  -1   5   4      354.58      365.32      4.70 o
   0   5   4       98.69      124.82      3.47 o
   1   5   4      162.52      213.34      2.97 o
   2   5   4       57.80       58.76      1.97 o
   3   5   4      895.11      850.23      9.22 o
   4   5   4      627.66      657.93      8.66 o
   5   5   4      370.10      349.12      5.78 o
   6   5   4      117.58      117.76      2.85 o
   7   5   4      160.21      159.82      5.21 o
   8   5   4        1.19       -1.25      1.79 o
   9   5   4      169.88      170.59      4.56 o
  10   5   4       43.18       42.78      4.65 o
  11   5   4        0.32        2.95      2.23 o
  12   5   4        9.56       10.99      7.21 o
  13   5   4       27.51       31.95      9.28 o
 -12   6   4        0.02        0.00      6.87 o
 -11   6   4       13.72       15.87      4.51 o
 -10   6   4       66.83       75.17      6.19 o
  -9   6   4       62.88       58.09      5.03 o
  -8   6   4        1.40       -0.70      3.16 o
  -7   6   4       45.46       49.57      6.42 o
  -6   6   4       82.67       80.72      3.51 o
  -5   6   4       14.47       16.02      1.56 o
  -4   6   4      107.38      111.01      2.99 o
  -3   6   4      106.76      109.43      2.85 o
  -2   6   4       63.49       49.69      1.97 o
  -1   6   4      125.76      113.26      2.46 o
   0   6   4        1.50       -0.35      1.14 o
   1   6   4       21.18       12.52      1.10 o
   2   6   4       19.44       20.82      2.44 o
   3   6   4       15.57       10.07      1.38 o
   4   6   4      181.02      217.29      4.12 o
   5   6   4      129.63      125.29      3.82 o
   6   6   4       27.93       32.69      2.87 o
   7   6   4       13.55       13.32      2.92 o
   8   6   4       29.54       31.72      3.73 o
   9   6   4        0.09       -0.32      2.76 o
  10   6   4        0.00        0.10      3.30 o
  11   6   4        0.00       -3.02      5.32 o
  12   6   4       38.32       63.21     11.34 o
 -11   7   4        2.06       -1.72      5.15 o
 -10   7   4        0.71        5.15      5.15 o
  -9   7   4        9.40        5.29      3.13 o
  -8   7   4       34.83       38.05      4.37 o
  -7   7   4        0.00       -0.88      1.60 o
  -6   7   4       19.14       18.92      1.99 o
  -5   7   4        0.41        1.10      1.67 o
  -4   7   4        4.39        0.76      1.96 o
  -3   7   4       92.22       91.99      4.13 o
  -2   7   4       62.23       78.53      3.51 o
  -1   7   4        3.16        4.63      1.51 o
   0   7   4      109.34      119.88      3.72 o
   1   7   4       15.62       13.33      1.88 o
   2   7   4       33.05       26.34      2.20 o
   3   7   4        1.16       -1.75      1.75 o
   4   7   4       78.90       73.22      4.07 o
   5   7   4      144.71      128.42      4.36 o
   6   7   4        7.11        3.45      2.33 o
   7   7   4        3.70        7.24      3.55 o
   8   7   4       20.60       17.38      4.11 o
   9   7   4        1.63        1.84      3.37 o
  10   7   4       17.50       20.00      4.60 o
  11   7   4        1.57        4.47      5.15 o
 -10   8   4        6.18       -2.75      4.81 o
  -9   8   4        5.98       11.34      5.50 o
  -8   8   4        8.50       16.15      5.50 o
  -7   8   4        0.97       -2.75      2.75 o
  -6   8   4        0.57        1.28      2.79 o
  -5   8   4       19.85       16.72      2.92 o
  -4   8   4        3.44        1.34      2.16 o
  -3   8   4       63.75       60.54      3.99 o
  -2   8   4        0.00        0.17      1.79 o
  -1   8   4      508.00      503.25      8.60 o
   0   8   4      386.07      330.94      6.76 o
   1   8   4       58.14       47.77      2.88 o
   2   8   4        2.70       -0.65      1.56 o
   3   8   4      136.76      146.80      5.97 o
   4   8   4      103.18       78.59      4.51 o
   5   8   4       44.18       55.91      3.93 o
   6   8   4        0.01        2.07      3.78 o
   7   8   4       17.16        4.12      5.50 o
   8   8   4        0.43        2.75      5.84 o
   9   8   4        3.60        2.40      5.84 o
  10   8   4        7.31       31.60      8.59 o
 -10   9   4        0.06       -4.81      4.81 o
  -9   9   4        0.21       -4.12      4.12 o
  -8   9   4        0.03        2.06      4.47 o
  -7   9   4        0.03       -3.78      3.78 o
  -6   9   4        0.06       -0.34      3.95 o
  -5   9   4        6.48        5.10      5.15 o
  -4   9   4       21.85       21.23      3.24 o
  -3   9   4        3.91        1.81      1.64 o
  -2   9   4      199.64      175.38      4.97 o
  -1   9   4        0.37        3.98      2.41 o
   0   9   4        2.08        0.25      1.87 o
   1   9   4        4.06        5.06      2.03 o
   2   9   4      356.67      329.22      9.17 o
   3   9   4        0.00        0.91      1.70 o
   4   9   4      132.85      135.27      7.11 o
   5   9   4       33.20       42.61      5.08 o
   6   9   4        0.03        1.00      3.05 o
   7   9   4       39.62       39.16      8.93 o
   8   9   4        7.62        8.59      6.53 o
   9   9   4       10.61       18.55      8.24 o
  10   9   4       10.64       30.92      9.28 o
  -8  10   4        0.39        8.59      5.84 o
  -7  10   4       13.79        8.24      5.84 o
  -6  10   4       12.39       13.37      3.96 o
  -5  10   4       37.51       33.35      4.69 o
  -4  10   4        8.81        6.71      3.76 o
  -3  10   4       98.15      100.61      7.98 o
  -2  10   4        0.00       -1.85      1.88 o
  -1  10   4       86.29       95.29      4.28 o
   0  10   4       57.44       65.58      3.76 o
   1  10   4        3.87        9.46      2.43 o
   2  10   4       29.97       24.05      2.82 o
   3  10   4       21.68       29.33      2.87 o
   4  10   4       19.56       19.35      5.69 o
   5  10   4       49.32       74.95      6.60 o
   6  10   4        2.49        2.40      6.53 o
   7  10   4        6.42        5.50      6.87 o
   8  10   4        0.29       14.43      7.56 o
  -6  11   4        4.72        2.40      5.50 o
  -5  11   4        0.10       -0.13      3.44 o
  -4  11   4        0.37       -1.01      3.27 o
  -3  11   4       17.64       20.03      2.82 o
  -2  11   4        2.08        3.80      3.87 o
  -1  11   4        8.06        7.47      3.35 o
   0  11   4       18.72       17.22      3.21 o
   1  11   4       15.92        6.42      2.49 o
   2  11   4        1.01        5.86      2.49 o
   3  11   4       28.11       35.65      3.25 o
   4  11   4       13.67        7.63      4.26 o
   5  11   4        7.39        8.00      4.51 o
   6  11   4        8.30        9.96      7.90 o
  -3  12   4        6.72        2.84      2.99 o
  -2  12   4        6.80        6.71      3.30 o
  -1  12   4        0.48        0.57      4.04 o
   0  12   4        0.02       -2.56      4.04 o
   1  12   4        0.47        3.07      4.98 o
   2  12   4        1.43        1.55      2.94 o
   3  12   4        3.56        2.08      3.10 o
 -13   0   5        1.38       -0.03      3.09 o
 -11   0   5      292.28      300.09      8.42 o
  -9   0   5     2070.41     1955.76     31.01 o
  -7   0   5      206.77      156.66      2.73 o
  -5   0   5      739.39      860.65      9.57 o
  -3   0   5       46.15       56.25      2.57 o
  -1   0   5    21692.02    20493.14    184.19 o
   1   0   5     1568.67     1593.49     16.99 o
   3   0   5     4142.30     3893.77     48.11 o
   5   0   5       40.79       34.98      1.39 o
   7   0   5       52.88       80.81      2.68 o
   9   0   5        3.71        7.83      2.22 o
  11   0   5      189.98      205.54      7.90 o
  13   0   5        0.32       -0.80      3.22 o
 -14   1   5        0.25        3.09      3.96 o
 -13   1   5        2.72       -0.53      2.52 o
 -12   1   5        3.06        6.79      2.68 o
 -11   1   5       38.87       33.74      3.32 o
 -10   1   5       65.54       74.27      5.73 o
  -9   1   5        0.41       -2.07      2.07 o
  -8   1   5       95.60       93.72      4.26 o
  -7   1   5      160.10      182.50      3.84 o
  -6   1   5        3.07        2.35      1.29 o
  -5   1   5      177.73      144.05      2.62 o
  -4   1   5      838.07      895.43      9.40 o
  -3   1   5     1667.08     1728.37     15.10 o
  -2   1   5     4902.38     4934.39     41.06 o
  -1   1   5      283.94      317.08      3.14 o
   0   1   5      128.41       86.28      1.28 o
   1   1   5     1836.75     1849.11     12.27 o
   2   1   5     2085.80     2158.40     15.97 o
   3   1   5       53.00       34.10      1.45 o
   4   1   5      115.96      159.54      2.78 o
   5   1   5     2058.29     2259.50     21.88 o
   6   1   5       14.66       14.24      1.29 o
   7   1   5       69.35       73.63      2.27 o
   8   1   5        0.27        0.94      1.39 o
   9   1   5       60.68       62.62      3.91 o
  10   1   5       16.07       13.00      2.52 o
  11   1   5        0.96       -1.95      2.27 o
  12   1   5        2.34        4.19      2.61 o
  13   1   5        2.05        1.09      2.81 o
  14   1   5        6.18        8.65      4.35 o
 -14   2   5       12.06       13.92      4.37 o
 -13   2   5        4.07        4.37      2.89 o
 -12   2   5        6.61        4.86      2.69 o
 -11   2   5       55.51       42.98      3.42 o
 -10   2   5        2.79       -0.25      2.13 o
  -9   2   5      530.61      523.24      9.86 o
  -8   2   5      823.84      832.37     15.32 o
  -7   2   5      198.44      189.57      4.22 o
  -6   2   5        1.65       -0.13      0.73 o
  -5   2   5      782.61      831.99      8.05 o
  -4   2   5      982.72     1243.48     11.46 o
  -3   2   5        0.04        9.39      0.81 o
  -2   2   5       45.16       39.92      1.34 o
  -1   2   5     2369.84     2134.09     15.84 o
   0   2   5      682.12      685.26      4.84 o
   1   2   5      726.76      651.40      5.50 o
   2   2   5      876.94      846.00      9.05 o
   3   2   5      359.71      358.93      4.29 o
   4   2   5      147.77      174.66      2.74 o
   5   2   5      930.89      916.92      9.13 o
   6   2   5      142.04      128.55      3.79 o
   7   2   5       35.08       34.26      1.70 o
   8   2   5       52.29       55.03      2.72 o
   9   2   5      129.03      115.70      7.68 o
  10   2   5       28.92       22.04      3.74 o
  11   2   5        0.03       -0.22      2.29 o
  12   2   5       29.67       30.28      3.90 o
  13   2   5       15.36       14.62      4.12 o
 -13   3   5        0.01        3.37      3.43 o
 -12   3   5        4.18        1.66      2.52 o
 -11   3   5       31.64       30.28      3.24 o
 -10   3   5       90.82       98.60      4.42 o
  -9   3   5       96.58       94.54      4.22 o
  -8   3   5      383.59      348.56      5.56 o
  -7   3   5      883.82      854.96     10.03 o
  -6   3   5      109.41      163.85      3.12 o
  -5   3   5      763.44      825.59      8.37 o
  -4   3   5      397.91      520.49      5.83 o
  -3   3   5      216.05      152.54      2.66 o
  -2   3   5      429.89      433.38      6.25 o
  -1   3   5     1877.46     1743.45     13.27 o
   0   3   5     6768.72     6622.18     53.93 o
   1   3   5       29.63       29.02      0.99 o
   2   3   5      734.33      689.35      7.21 o
   3   3   5       51.33       62.24      2.15 o
   4   3   5     1510.80     1612.91     14.98 o
   5   3   5        0.04        0.80      1.35 o
   6   3   5       14.14       20.47      1.46 o
   7   3   5        2.16       -0.80      1.52 o
   8   3   5        4.73        5.74      1.88 o
   9   3   5       77.87       79.07      3.48 o
  10   3   5       29.91       32.71      3.12 o
  11   3   5        3.21        1.04      2.41 o
  12   3   5        2.83        0.85      2.47 o
  13   3   5        2.49        4.60      3.43 o
 -13   4   5        0.13        3.28      3.04 o
 -12   4   5        1.17       -2.11      2.38 o
 -11   4   5        0.18        0.14      2.30 o
 -10   4   5        1.83       -0.13      1.90 o
  -9   4   5      109.72       98.47      3.25 o
  -8   4   5      377.57      342.12     11.24 o
  -7   4   5      918.94      905.53     27.82 o
  -6   4   5      189.45      192.73      3.29 o
  -5   4   5       34.06       34.79      1.49 o
  -4   4   5     1902.81     2006.52     18.39 o
  -3   4   5      580.34      540.69      6.25 o
  -2   4   5     1044.58     1191.01     11.65 o
  -1   4   5      133.38      164.06      2.15 o
   0   4   5      416.59      431.05      6.21 o
   1   4   5       56.33       66.27      1.64 o
   2   4   5      472.18      407.09      5.18 o
   3   4   5     2474.47     2506.09     22.50 o
   4   4   5     1777.05     1930.66     17.92 o
   5   4   5       23.62       19.88      2.12 o
   6   4   5      220.69      190.12      3.38 o
   7   4   5       74.62       63.77      3.00 o
   8   4   5       85.41      103.15      3.79 o
   9   4   5      206.05      206.78      7.74 o
  10   4   5      133.70      130.78      5.48 o
  11   4   5        4.71        6.66      2.57 o
  12   4   5        0.18       -2.49      2.49 o
  13   4   5       21.15       32.11      8.24 o
 -13   5   5        0.93        5.50      6.87 o
 -12   5   5        3.25       -2.04      3.87 o
 -11   5   5        8.13        7.06      3.96 o
 -10   5   5       25.55       19.38      4.29 o
  -9   5   5        0.67       -0.39      2.35 o
  -8   5   5       30.66       27.54      1.59 o
  -7   5   5      103.62       95.80      6.59 o
  -6   5   5       15.08       12.00      1.39 o
  -5   5   5       65.39       50.08      1.94 o
  -4   5   5        0.93        1.99      1.66 o
  -3   5   5      525.08      589.60      7.03 o
  -2   5   5      236.78      220.37      3.79 o
  -1   5   5      149.45      154.09      2.19 o
   0   5   5        0.02       -0.62      0.93 o
   1   5   5        9.30       17.39      0.92 o
   2   5   5      247.72      218.70      3.66 o
   3   5   5        3.31        4.71      1.21 o
   4   5   5       82.94       87.11      3.21 o
   5   5   5        0.03        0.33      1.28 o
   6   5   5      175.62      199.68      3.82 o
   7   5   5      132.87      132.59      4.11 o
   8   5   5      102.01      104.41      3.76 o
   9   5   5       32.50       31.99      2.54 o
  10   5   5        0.13       -1.43      1.94 o
  11   5   5        2.17        2.80      2.19 o
  12   5   5        0.99        5.34      5.32 o
 -12   6   5        0.85        9.96      7.56 o
 -11   6   5        1.69        4.27      4.04 o
 -10   6   5       21.81       18.84      5.15 o
  -9   6   5        0.04       -2.51      2.51 o
  -8   6   5       67.06       66.67      4.85 o
  -7   6   5       26.02       20.17      1.85 o
  -6   6   5        0.11       -1.36      1.92 o
  -5   6   5       16.31       18.66      1.67 o
  -4   6   5        0.57       -0.89      1.28 o
  -3   6   5      163.52      142.59      3.25 o
  -2   6   5       99.93       84.03      2.33 o
  -1   6   5        5.12        0.14      1.46 o
   0   6   5       20.30        7.89      1.51 o
   1   6   5       94.75       75.11      2.41 o
   2   6   5      115.26      140.68      2.66 o
   3   6   5        2.28        2.59      1.25 o
   4   6   5      255.39      255.25      5.60 o
   5   6   5      821.39      871.84     11.26 o
   6   6   5       48.47       43.56      2.57 o
   7   6   5        8.19        6.75      2.65 o
   8   6   5        6.76        4.45      2.99 o
   9   6   5       84.05       89.62      6.22 o
  10   6   5        1.27       -2.68      3.55 o
  11   6   5        6.15        1.87      4.04 o
  12   6   5        0.02        0.69      6.87 o
 -11   7   5       22.16       34.01      7.21 o
 -10   7   5        1.13        9.28      5.50 o
  -9   7   5        2.21        6.91      5.84 o
  -8   7   5       10.48       11.41      3.27 o
  -7   7   5        0.27       -2.00      2.20 o
  -6   7   5        4.15        6.45      2.11 o
  -5   7   5       10.59       10.45      2.00 o
  -4   7   5        0.89       -1.35      1.91 o
  -3   7   5        3.78        2.54      2.01 o
  -2   7   5       29.14       28.93      1.95 o
  -1   7   5       28.83       28.42      2.12 o
   0   7   5        0.30        1.94      1.56 o
   1   7   5      286.18      284.71      5.74 o
   2   7   5      127.58      109.11      3.67 o
   3   7   5        0.83       -1.90      1.90 o
   4   7   5      238.28      202.96      6.40 o
   5   7   5       22.38       27.44      2.57 o
   6   7   5       63.86       67.53      3.88 o
   7   7   5        0.01       -0.19      3.78 o
   8   7   5        1.29       -3.05      3.05 o
   9   7   5        0.37       -1.34      4.29 o
  10   7   5        5.25       12.52      4.29 o
  11   7   5        1.28        0.69      5.15 o
 -10   8   5        0.91       -1.03      4.81 o
  -9   8   5        1.00        1.37      4.47 o
  -8   8   5       13.90        7.56      4.81 o
  -7   8   5        4.35        4.81      4.47 o
  -6   8   5       23.39       24.87      3.71 o
  -5   8   5       23.12       16.47      4.04 o
  -4   8   5       41.54       48.40      3.63 o
  -3   8   5      304.73      306.76      6.94 o
  -2   8   5       17.40       15.82      2.58 o
  -1   8   5      278.62      257.01      8.18 o
   0   8   5      147.99      140.22      5.43 o
   1   8   5       15.89       23.57      2.31 o
   2   8   5      106.53      104.74      3.78 o
   3   8   5       32.95       32.11      2.33 o
   4   8   5        0.48       -1.35      2.19 o
   5   8   5      124.36      118.37      5.39 o
   6   8   5       33.60       22.22      4.98 o
   7   8   5        7.47        3.78      6.18 o
   8   8   5        6.42        3.78      5.84 o
   9   8   5        0.23        3.09      6.18 o
  10   8   5        1.70        9.96      6.87 o
 -10   9   5        1.31       -4.47      4.81 o
  -9   9   5        3.82        4.81      5.84 o
  -8   9   5        0.76        7.21      4.81 o
  -7   9   5        1.60       -0.69      4.12 o
  -6   9   5        2.76       -1.20      2.91 o
  -5   9   5        0.01       -1.73      2.79 o
  -4   9   5        0.46       -2.01      2.44 o
  -3   9   5        1.98        0.45      1.67 o
  -2   9   5       12.33       17.93      2.35 o
  -1   9   5       10.47        7.23      2.01 o
   0   9   5       18.32       17.59      2.40 o
   1   9   5      120.36       98.47      4.08 o
   2   9   5        0.22        4.37      2.78 o
   3   9   5      144.07      156.68      4.96 o
   4   9   5        9.81       12.74      3.02 o
   5   9   5       30.32       34.01      5.02 o
   6   9   5       25.48       42.49      5.08 o
   7   9   5        7.72        6.53      7.21 o
   8   9   5        0.13       -2.75      6.18 o
   9   9   5       11.17       25.76      8.24 o
  -8  10   5        3.18        7.56      5.84 o
  -7  10   5       12.32       21.30      6.87 o
  -6  10   5        0.50        0.11      3.37 o
  -5  10   5        1.37        2.72      3.27 o
  -4  10   5       95.63       91.73      7.69 o
  -3  10   5       31.33       31.03      2.91 o
  -2  10   5       13.74       12.23      2.36 o
  -1  10   5        5.09        5.96      2.36 o
   0  10   5       27.32       23.16      2.84 o
   1  10   5      104.09       94.60      4.76 o
   2  10   5      102.40      103.22      4.42 o
   3  10   5       67.10       64.21      3.63 o
   4  10   5       42.34       54.66      7.22 o
   5  10   5        0.04       -2.40      3.44 o
   6  10   5        0.30       -0.69      6.53 o
   7  10   5        7.67        5.15      7.21 o
   8  10   5       18.73       29.20      8.93 o
  -6  11   5        0.00        9.62      6.18 o
  -5  11   5        3.84        4.59      3.71 o
  -4  11   5        0.57       -2.23      3.16 o
  -3  11   5        1.25        1.70      2.26 o
  -2  11   5        0.57        2.31      3.27 o
  -1  11   5        1.35        2.49      2.30 o
   0  11   5       19.71       27.58      3.62 o
   1  11   5        0.93        3.46      2.49 o
   2  11   5        3.71        7.67      2.63 o
   3  11   5       17.57       15.80      2.78 o
   4  11   5        1.44       -3.38      6.36 o
   5  11   5        1.42       -2.91      3.87 o
   6  11   5        4.72        0.34      7.21 o
  -3  12   5        1.19        7.72      6.70 o
  -2  12   5       24.83       34.22      8.59 o
  -1  12   5        1.04        1.20      4.37 o
   0  12   5        6.14        7.09      4.54 o
   1  12   5        0.98        1.96      4.47 o
   2  12   5        3.51        5.04      4.25 o
   3  12   5        6.71        2.35      4.29 o
   4  12   5       11.75        8.24      4.81 o
 -14   0   6        5.81        9.28      5.84 o
 -12   0   6        9.05        3.35      3.09 o
 -10   0   6       38.43       33.77      3.17 o
  -8   0   6      354.86      342.60      9.28 o
  -6   0   6       35.81       55.32      1.72 o
  -4   0   6      797.08      796.99     11.70 o
  -2   0   6      284.06      322.06      3.73 o
   0   0   6      232.92      173.20      2.94 o
   2   0   6       49.74       33.04      1.17 o
   4   0   6      238.20      198.84      3.32 o
   6   0   6        0.02        3.17      1.02 o
   8   0   6        6.93        7.50      2.08 o
  10   0   6       79.26       91.57      4.77 o
  12   0   6        4.02        5.40      3.05 o
 -14   1   6       23.56       25.53      6.87 o
 -13   1   6        1.20        0.09      2.65 o
 -12   1   6       16.53       25.77      3.26 o
 -11   1   6      123.16      123.81      5.00 o
 -10   1   6        7.02        7.57      2.51 o
  -9   1   6        1.82       -0.75      2.27 o
  -8   1   6      173.87      158.18      3.90 o
  -7   1   6       27.28       17.57      1.17 o
  -6   1   6      256.71      239.51      3.70 o
  -5   1   6     2986.24     3254.32     28.03 o
  -4   1   6      965.10     1157.57     11.87 o
  -3   1   6     2873.80     2939.71     25.06 o
  -2   1   6       29.56       12.37      0.62 o
  -1   1   6     5498.36     5316.02     35.85 o
   0   1   6      609.99      662.62      6.38 o
   1   1   6     2602.75     2456.12     17.03 o
   2   1   6       80.48       88.33      1.42 o
   3   1   6     2503.64     2679.74     19.71 o
   4   1   6        9.25        4.40      0.88 o
   5   1   6      383.00      336.36      4.75 o
   6   1   6       89.67      117.89      2.89 o
   7   1   6       76.56       89.87      2.58 o
   8   1   6       16.83       18.68      1.95 o
   9   1   6        0.93       -0.51      1.26 o
  10   1   6       16.95       16.29      1.88 o
  11   1   6      174.18      185.37      4.72 o
  12   1   6       29.62       29.98      3.32 o
  13   1   6       48.84       55.24      4.42 o
 -14   2   6        4.08        2.76      3.86 o
 -13   2   6       10.15       13.30      3.22 o
 -12   2   6        1.39        0.07      2.56 o
 -11   2   6        4.43        0.76      2.49 o
 -10   2   6       39.27       34.62      3.13 o
  -9   2   6      288.35      292.03      7.17 o
  -8   2   6      127.40      112.61      3.75 o
  -7   2   6       27.70       26.80      1.81 o
  -6   2   6      990.76     1016.45     10.06 o
  -5   2   6       47.11       91.43      1.86 o
  -4   2   6     4227.78     4107.10     34.76 o
  -3   2   6      223.74      192.47      2.86 o
  -2   2   6     4631.97     4603.05     38.69 o
  -1   2   6      628.69      551.91      5.15 o
   0   2   6       80.23       87.09      1.46 o
   1   2   6     5867.79     5832.30     44.63 o
   2   2   6     1208.74     1203.28     10.26 o
   3   2   6      100.67      100.20      2.08 o
   4   2   6      327.25      336.56      4.25 o
   5   2   6      609.81      630.92      6.70 o
   6   2   6       12.78       10.65      1.44 o
   7   2   6       39.05       44.72      1.99 o
   8   2   6        3.15        3.60      1.83 o
   9   2   6       41.88       45.95      3.20 o
  10   2   6        9.65        7.31      2.58 o
  11   2   6       50.53       54.57      5.27 o
  12   2   6       36.67       36.58      3.76 o
  13   2   6        8.61        8.72      3.80 o
 -13   3   6        2.64       10.26      5.32 o
 -12   3   6       66.18       70.16      4.32 o
 -11   3   6       10.41       12.55      2.70 o
 -10   3   6       50.52       59.27      3.68 o
  -9   3   6      179.04      192.16      5.76 o
  -8   3   6      422.73      420.11      6.35 o
  -7   3   6     1074.63     1108.95     12.45 o
  -6   3   6       20.16       27.61      1.33 o
  -5   3   6        7.78        0.81      0.86 o
  -4   3   6        3.88        0.26      0.81 o
  -3   3   6        2.44        1.85      0.90 o
  -2   3   6      361.89      404.88      4.85 o
  -1   3   6     1206.08     1151.90      9.22 o
   0   3   6      462.20      519.91      4.67 o
   1   3   6     1042.84     1115.31      9.19 o
   2   3   6     3099.26     3117.20     27.11 o
   3   3   6     2059.18     2100.37     20.89 o
   4   3   6       37.35       40.55      1.92 o
   5   3   6        8.58        6.12      0.99 o
   6   3   6      782.84      777.39      9.41 o
   7   3   6        8.92        7.60      1.85 o
   8   3   6       26.56       20.23      2.26 o
   9   3   6      265.05      243.27      5.72 o
  10   3   6        6.59        3.57      2.23 o
  11   3   6       25.17       37.15      3.63 o
  12   3   6        4.48        3.77      2.65 o
  13   3   6        6.47        7.45      3.74 o
 -13   4   6       34.98       48.17      4.54 o
 -12   4   6       32.74       48.84      3.80 o
 -11   4   6       10.44        8.83      2.55 o
 -10   4   6       16.52       21.04      2.73 o
  -9   4   6       28.85       24.08      2.26 o
  -8   4   6       40.86       39.35      2.10 o
  -7   4   6       60.01       55.81      2.74 o
  -6   4   6     1989.46     1997.09     18.42 o
  -5   4   6      239.93      244.59      3.82 o
  -4   4   6        0.23        0.80      1.04 o
  -3   4   6       75.78       53.16      1.87 o
  -2   4   6       37.59       40.05      1.61 o
  -1   4   6       60.15       80.63      1.59 o
   0   4   6     3197.77     3306.75     35.06 o
   1   4   6     2505.42     2463.34     18.67 o
   2   4   6     1284.70     1363.61     14.45 o
   3   4   6     1252.63     1396.40     13.58 o
   4   4   6      526.59      568.62      6.80 o
   5   4   6        3.22        1.82      1.02 o
   6   4   6      138.45      123.58      2.87 o
   7   4   6      194.31      195.24      6.50 o
   8   4   6      286.43      293.95      8.93 o
   9   4   6      261.36      268.07      8.68 o
  10   4   6       69.73       71.66      3.95 o
  11   4   6       15.42       10.90      2.73 o
  12   4   6        0.57        0.95      2.55 o
  13   4   6        1.05        1.52      3.95 o
 -13   5   6        0.93       -3.09      6.53 o
 -12   5   6       13.37       23.02      7.90 o
 -11   5   6        4.16        3.58      4.98 o
 -10   5   6        0.48        1.36      2.51 o
  -9   5   6       44.77       39.39      3.71 o
  -8   5   6      115.48      127.09      3.92 o
  -7   5   6       26.63       22.09      2.23 o
  -6   5   6      385.79      401.76      5.49 o
  -5   5   6       38.52       43.55      1.91 o
  -4   5   6       80.15      101.90      2.65 o
  -3   5   6      541.97      520.00      9.19 o
  -2   5   6      462.95      487.36      6.12 o
  -1   5   6       45.14       49.58      1.36 o
   0   5   6       90.01      111.69      3.04 o
   1   5   6       85.29       94.81      1.80 o
   2   5   6      283.82      331.00      4.07 o
   3   5   6       96.88      145.45      3.59 o
   4   5   6       10.58        6.88      1.48 o
   5   5   6      866.63      951.17     10.39 o
   6   5   6       11.46       12.43      1.54 o
   7   5   6       38.64       35.28      2.58 o
   8   5   6        0.18        1.02      2.98 o
   9   5   6      104.30      100.21      3.94 o
  10   5   6        5.30        1.19      2.23 o
  11   5   6        9.18        9.84      2.57 o
  12   5   6        1.15        2.60      2.79 o
 -12   6   6        3.11       18.89      8.24 o
 -11   6   6        0.85       -0.36      3.95 o
 -10   6   6       15.03       18.14      6.70 o
  -9   6   6       14.13        7.15      3.17 o
  -8   6   6       17.13       13.51      1.83 o
  -7   6   6        0.00        0.29      2.03 o
  -6   6   6        4.49        3.60      1.43 o
  -5   6   6      105.65      114.85      3.46 o
  -4   6   6      292.04      300.89      4.89 o
  -3   6   6       76.69       82.47      2.60 o
  -2   6   6       80.53       72.44      1.93 o
  -1   6   6        0.05       -0.81      1.19 o
   0   6   6      154.50      179.74      4.21 o
   1   6   6      266.71      306.58      6.60 o
   2   6   6       14.00       17.63      2.33 o
   3   6   6       55.59       56.15      3.28 o
   4   6   6      162.40      179.21      4.33 o
   5   6   6        1.20       -1.19      1.82 o
   6   6   6        0.37       -1.46      1.46 o
   7   6   6       19.37       19.00      3.28 o
   8   6   6        4.59        6.27      2.82 o
   9   6   6       39.37       41.72      2.85 o
  10   6   6        6.07        7.36      2.22 o
  11   6   6        7.22       -3.72      9.79 o
  12   6   6        4.39        5.84      7.21 o
 -11   7   6       12.66       12.71      6.18 o
 -10   7   6       17.53       26.45      6.18 o
  -9   7   6        5.14        5.87      3.27 o
  -8   7   6        7.11        7.00      3.13 o
  -7   7   6       11.54       11.48      3.13 o
  -6   7   6       66.96       56.54      6.69 o
  -5   7   6       15.60       12.31      2.05 o
  -4   7   6        0.00       -1.93      1.93 o
  -3   7   6       13.79        9.60      2.36 o
  -2   7   6       68.78       57.65      2.66 o
  -1   7   6        7.90        2.88      1.51 o
   0   7   6      185.04      213.85      5.06 o
   1   7   6        6.51        3.12      1.66 o
   2   7   6       10.02        3.80      1.47 o
   3   7   6       92.24       72.01      4.16 o
   4   7   6        1.15        2.49      2.29 o
   5   7   6       22.29       25.12      3.03 o
   6   7   6       33.44       31.12      3.18 o
   7   7   6       77.91       70.14      5.52 o
   8   7   6       25.05       19.16      3.96 o
   9   7   6        4.48        0.31      4.47 o
  10   7   6        6.98        2.58      4.12 o
  11   7   6        5.98       -1.03      4.81 o
 -10   8   6        6.89        8.93      5.84 o
  -9   8   6        1.98       -1.37      4.47 o
  -8   8   6        5.12        4.47      4.81 o
  -7   8   6       16.29       18.21      5.50 o
  -6   8   6        0.01       -2.54      2.54 o
  -5   8   6        4.52        2.08      2.31 o
  -4   8   6       22.12       19.49      3.95 o
  -3   8   6       74.63       71.44      2.97 o
  -2   8   6       43.69       40.51      2.56 o
  -1   8   6      448.10      447.54      8.12 o
   0   8   6      202.00      256.11      7.22 o
   1   8   6      162.55      153.03      4.69 o
   2   8   6       18.19       19.88      2.22 o
   3   8   6       22.44       18.27      2.04 o
   4   8   6       24.74       34.27      3.91 o
   5   8   6       71.29       52.33      4.08 o
   6   8   6        8.31        1.62      3.30 o
   7   8   6       11.11       11.68      6.87 o
   8   8   6        0.42        1.37      6.18 o
   9   8   6        0.07       -1.37      6.18 o
  10   8   6       12.81       24.05      8.24 o
 -10   9   6        8.70        8.24      6.18 o
  -9   9   6        1.60        0.00      5.50 o
  -8   9   6        5.58        9.62      5.50 o
  -7   9   6        1.33       -2.40      4.12 o
  -6   9   6       18.56       15.25      3.71 o
  -5   9   6       29.49       34.51      7.73 o
  -4   9   6       22.25       24.39      3.41 o
  -3   9   6        8.63        5.52      1.79 o
  -2   9   6       36.70       43.36      2.95 o
  -1   9   6       36.46       39.02      2.80 o
   0   9   6        0.64       -0.67      1.78 o
   1   9   6       92.76      100.04      7.98 o
   2   9   6      456.26      476.76     10.66 o
   3   9   6        0.02        0.56      1.82 o
   4   9   6       38.41       36.02      6.22 o
   5   9   6        0.05        0.45      3.61 o
   6   9   6        2.68        3.78      3.43 o
   7   9   6       11.26       16.83      7.56 o
   8   9   6        0.19       -0.34      5.84 o
   9   9   6        5.08        8.93      7.56 o
  -8  10   6        4.88        7.90      6.18 o
  -7  10   6        3.13        4.12      5.15 o
  -6  10   6        3.33        6.53      5.50 o
  -5  10   6        0.95       -0.34      3.16 o
  -4  10   6        2.66        5.80      2.85 o
  -3  10   6       33.86       35.66      3.03 o
  -2  10   6       10.26       11.34      2.43 o
  -1  10   6      119.76      112.24      4.70 o
   0  10   6       51.28       39.99      3.29 o
   1  10   6       89.06       84.86      4.15 o
   2  10   6        0.18        2.65      2.28 o
   3  10   6       23.96       19.65      3.42 o
   4  10   6       18.58       28.21      3.86 o
   5  10   6        8.56        4.79      3.94 o
   6  10   6        8.54       11.34      7.21 o
   7  10   6        1.42       -2.40      6.18 o
   8  10   6        6.43       17.86      8.59 o
  -6  11   6        1.11       -4.47      4.47 o
  -5  11   6        6.37        7.98      3.86 o
  -4  11   6        4.58        4.19      7.21 o
  -3  11   6       15.96       17.56      3.97 o
  -2  11   6        0.27        2.35      2.86 o
  -1  11   6        2.67       -2.16      2.16 o
   0  11   6       15.81       11.24      2.73 o
   1  11   6       25.78       26.04      3.12 o
   2  11   6        4.88        0.79      2.56 o
   3  11   6        8.71        2.28      2.43 o
   4  11   6       34.10       39.32      9.62 o
   5  11   6        0.00        1.77      4.04 o
  -4  12   6        0.00       -4.12      4.12 o
  -3  12   6        7.90       12.85      4.11 o
  -2  12   6        0.16       -2.30      4.98 o
  -1  12   6        4.19       10.20      4.69 o
   0  12   6        6.21        4.23      4.26 o
   1  12   6        1.39       -3.96      3.96 o
   2  12   6        1.04        2.58      4.26 o
   3  12   6       12.02       15.80      6.87 o
 -13   0   7        9.33        5.88      3.37 o
 -11   0   7       37.54       34.03      3.62 o
  -9   0   7      281.34      260.83     20.27 o
  -7   0   7       40.72       38.71      2.40 o
  -5   0   7      415.64      468.35      7.09 o
  -3   0   7      138.71      208.97      8.85 o
  -1   0   7      245.47      241.92      3.69 o
   1   0   7      266.54      209.89      3.35 o
   3   0   7        5.41       10.56      1.21 o
   5   0   7      322.43      355.00      5.21 o
   7   0   7      181.31      162.56      4.16 o
   9   0   7        2.41        2.00      2.03 o
  11   0   7      239.93      256.90      8.24 o
  13   0   7        0.43       -2.09      3.13 o
 -14   1   7        0.23        0.39      3.86 o
 -13   1   7       10.04       16.42      3.32 o
 -12   1   7        5.69        4.05      2.61 o
 -11   1   7       54.22       52.33      6.02 o
 -10   1   7      109.45      107.53      4.58 o
  -9   1   7     1761.50     1743.99     28.61 o
  -8   1   7       15.09       13.41      2.18 o
  -7   1   7        0.38        0.38      0.88 o
  -6   1   7      511.91      536.84      6.15 o
  -5   1   7      263.37      326.41      4.61 o
  -4   1   7      293.36      355.07      4.78 o
  -3   1   7     1303.01     1428.54     10.96 o
  -2   1   7      195.13      218.84      2.70 o
  -1   1   7      115.91      120.99      1.74 o
   0   1   7     1158.12     1218.19      9.58 o
   1   1   7     3170.90     3098.66     24.23 o
   2   1   7     2836.62     2996.53     22.07 o
   3   1   7     2638.49     2608.56     19.34 o
   4   1   7      114.68       79.02      1.36 o
   5   1   7      362.25      382.89      4.84 o
   6   1   7      936.61      893.67      8.09 o
   7   1   7        6.95        3.68      0.94 o
   8   1   7       15.95       11.80      1.37 o
   9   1   7        3.73        2.87      1.44 o
  10   1   7       54.62       66.03      3.47 o
  11   1   7       20.84       23.34      3.27 o
  12   1   7       10.51       11.87      2.38 o
  13   1   7       25.19       26.38      3.36 o
 -14   2   7        0.10       -3.78      3.78 o
 -13   2   7        5.68        8.83      3.14 o
 -12   2   7        1.15        0.63      2.41 o
 -11   2   7        8.39        4.62      2.52 o
 -10   2   7        0.00       -1.58      2.13 o
  -9   2   7      158.90      161.72      6.82 o
  -8   2   7      201.97      195.75     10.61 o
  -7   2   7        0.71        1.26      1.22 o
  -6   2   7      579.52      572.03      7.16 o
  -5   2   7      676.27      554.97      6.04 o
  -4   2   7        0.60       -0.29      0.75 o
  -3   2   7      746.80      948.09      9.27 o
  -2   2   7       30.94       28.13      1.09 o
  -1   2   7      936.20     1024.46      8.99 o
   0   2   7        1.25        1.23      0.53 o
   1   2   7      118.92      116.82      2.54 o
   2   2   7      577.10      606.07      5.36 o
   3   2   7      186.65      197.72      3.11 o
   4   2   7      943.51      945.57      9.65 o
   5   2   7        1.30        0.78      0.80 o
   6   2   7      422.70      416.35      6.73 o
   7   2   7      183.89      177.29      3.76 o
   8   2   7      335.43      325.90      6.45 o
   9   2   7        0.25        0.62      4.71 o
  10   2   7        8.79        9.77      2.45 o
  11   2   7       85.00       86.59      7.86 o
  12   2   7        7.71        7.03      2.84 o
  13   2   7       10.15       12.68      4.37 o
 -13   3   7       19.79       16.76      4.26 o
 -12   3   7        7.90        5.98      2.79 o
 -11   3   7       18.61       20.90      3.00 o
 -10   3   7        2.33       -0.96      2.14 o
  -9   3   7      168.46      179.59      7.95 o
  -8   3   7      290.99      265.55      5.79 o
  -7   3   7      244.79      229.43      4.44 o
  -6   3   7       95.13       49.13      2.17 o
  -5   3   7        1.22        0.72      0.89 o
  -4   3   7        0.21        2.18      0.90 o
  -3   3   7      365.51      506.96      5.85 o
  -2   3   7      995.52     1129.87      9.96 o
  -1   3   7      279.88      260.87      3.56 o
   0   3   7     1579.88     1630.27     12.62 o
   1   3   7      647.70      677.74      7.08 o
   2   3   7      861.28      783.53      6.77 o
   3   3   7       24.01       22.60      1.37 o
   4   3   7      925.54      896.57      9.31 o
   5   3   7      245.67      255.71      3.93 o
   6   3   7        1.40       -0.58      1.24 o
   7   3   7      135.84      140.18      4.26 o
   8   3   7       97.99       95.09      5.36 o
   9   3   7       85.67       91.71      3.86 o
  10   3   7       63.93       57.02      4.13 o
  11   3   7        1.64        2.35      2.59 o
  12   3   7        9.59       15.91      3.62 o
  13   3   7        3.20        6.73      3.80 o
 -13   4   7        1.50        1.75      3.95 o
 -12   4   7        5.79        7.51      2.81 o
 -11   4   7       13.98       12.42      2.82 o
 -10   4   7        3.27        4.36      2.28 o
  -9   4   7        1.21       -0.23      1.73 o
  -8   4   7      542.11      522.59      7.42 o
  -7   4   7       59.24       73.90      3.22 o
  -6   4   7      413.84      363.78      5.02 o
  -5   4   7        1.94        1.49      1.04 o
  -4   4   7       98.88      112.06      2.63 o
  -3   4   7      652.39      580.33      6.76 o
  -2   4   7     1734.78     1781.74     15.07 o
  -1   4   7      360.05      438.00      5.50 o
   0   4   7      155.51      154.28      3.76 o
   1   4   7      132.49      158.94      3.12 o
   2   4   7       21.48       14.65      0.81 o
   3   4   7      517.66      522.29      6.41 o
   4   4   7      607.87      594.41      7.13 o
   5   4   7        1.18        0.15      1.10 o
   6   4   7        2.07       -0.36      1.33 o
   7   4   7      113.47      117.39      4.12 o
   8   4   7       83.07       82.62      3.87 o
   9   4   7       37.68       34.92      3.32 o
  10   4   7       18.62       16.87      2.84 o
  11   4   7       41.31       38.07      3.60 o
  12   4   7        0.00        0.98      3.17 o
  13   4   7        0.02        4.07      3.49 o
 -13   5   7        0.01       -6.18      6.18 o
 -12   5   7        3.77       10.31      7.21 o
 -11   5   7        4.12        2.21      2.19 o
 -10   5   7        1.50        2.80      2.17 o
  -9   5   7       63.97       62.91      3.18 o
  -8   5   7        6.86        8.20      1.90 o
  -7   5   7        4.50        4.56      2.05 o
  -6   5   7        9.86       12.98      1.53 o
  -5   5   7       21.36       10.54      1.46 o
  -4   5   7        5.22        4.63      1.20 o
  -3   5   7        2.75        0.15      1.07 o
  -2   5   7        4.41        3.73      0.73 o
  -1   5   7       19.21       18.64      1.00 o
   0   5   7      190.02      220.05      4.45 o
   1   5   7       31.22       23.30      1.17 o
   2   5   7      131.92      170.58      2.92 o
   3   5   7      604.24      671.31      8.78 o
   4   5   7      224.54      279.05      5.86 o
   5   5   7       85.34       83.10      2.75 o
   6   5   7        5.06        4.95      1.45 o
   7   5   7        2.69        2.11      2.07 o
   8   5   7      202.31      197.82      5.34 o
   9   5   7        9.48        7.99      2.29 o
  10   5   7        5.88        0.43      5.73 o
  11   5   7        0.02       -3.28      3.93 o
  12   5   7        0.12        0.36      2.82 o
 -12   6   7        8.09        9.62      7.90 o
 -11   6   7        0.13       -2.55      3.80 o
 -10   6   7       25.84       21.09      4.62 o
  -9   6   7       53.10       62.32      4.65 o
  -8   6   7        6.85        5.69      2.69 o
  -7   6   7        8.57        6.40      1.98 o
  -6   6   7       16.57       13.46      1.96 o
  -5   6   7      158.08      167.17      3.72 o
  -4   6   7        3.28        1.85      1.45 o
  -3   6   7      130.70      133.67      3.57 o
  -2   6   7      122.19      136.84      6.59 o
  -1   6   7        0.51        0.10      1.28 o
   0   6   7       41.94       37.47      2.23 o
   1   6   7       90.27      117.68      4.19 o
   2   6   7      159.61      120.27      4.02 o
   3   6   7       53.56       54.22      3.22 o
   4   6   7      168.95      200.37      4.62 o
   5   6   7      102.38       87.80      3.39 o
   6   6   7        4.49        4.45      1.70 o
   7   6   7        7.34        2.60      2.06 o
   8   6   7        1.79        1.49      3.12 o
   9   6   7       30.87       32.37      2.89 o
  10   6   7        3.37        2.76      2.23 o
  11   6   7        1.31       -2.27      2.27 o
  12   6   7       12.00       13.05      8.24 o
 -11   7   7       11.09       17.86      6.53 o
 -10   7   7       12.58       10.99      5.84 o
  -9   7   7        5.34        4.78      3.95 o
  -8   7   7       12.06       14.80      3.64 o
  -7   7   7       26.91       22.65      3.76 o
  -6   7   7       28.05       25.49      2.81 o
  -5   7   7        0.47       -1.07      2.04 o
  -4   7   7      170.32      162.59      7.75 o
  -3   7   7      459.05      449.83      9.42 o
  -2   7   7       54.17       58.94      2.84 o
  -1   7   7       17.91       14.40      1.87 o
   0   7   7       28.74       29.42      3.88 o
   1   7   7      573.25      533.70      8.72 o
   2   7   7       33.60       48.04      2.63 o
   3   7   7       46.59       48.60      3.62 o
   4   7   7        0.01        2.72      2.22 o
   5   7   7      115.76      125.54      7.57 o
   6   7   7       16.38       16.58      2.95 o
   7   7   7       24.93       24.23      4.19 o
   8   7   7       24.81       29.43     11.68 o
   9   7   7       36.21       46.24      5.36 o
  10   7   7        0.01        0.50      4.64 o
  11   7   7        5.07       16.83      6.18 o
 -10   8   7        0.34        3.09      5.15 o
  -9   8   7        5.00        6.18      5.15 o
  -8   8   7        0.34       -3.78      3.78 o
  -7   8   7        0.36       -3.78      3.78 o
  -6   8   7       19.24       16.95      3.37 o
  -5   8   7        5.02        6.36      2.53 o
  -4   8   7        1.08        2.49      2.37 o
  -3   8   7       81.57       74.31      4.61 o
  -2   8   7       40.45       36.79      2.61 o
  -1   8   7       47.87       55.56      3.12 o
   0   8   7       13.55       11.91      3.11 o
   1   8   7       41.84       59.92      3.15 o
   2   8   7        0.21        1.80      1.81 o
   3   8   7      146.60      138.87      4.21 o
   4   8   7       65.50       56.67      4.29 o
   5   8   7        7.38        8.28      2.72 o
   6   8   7       52.10       52.34      5.27 o
   7   8   7        2.58        3.44      6.53 o
   8   8   7        0.43        6.53      6.53 o
   9   8   7        1.05        9.62      6.53 o
  10   8   7        0.42       -2.75      6.87 o
  -9   9   7       19.43       26.11      7.21 o
  -8   9   7        5.55        2.06      4.81 o
  -7   9   7        5.00        6.53      4.81 o
  -6   9   7        0.21        3.61      2.91 o
  -5   9   7       25.80       24.70      4.11 o
  -4   9   7       33.85       30.98      4.55 o
  -3   9   7        3.53       -0.69      1.79 o
  -2   9   7       15.36       14.96      2.21 o
  -1   9   7        3.76        0.45      1.87 o
   0   9   7       11.30        8.54      2.28 o
   1   9   7       82.09      105.98      4.37 o
   2   9   7        0.45       -1.92      2.04 o
   3   9   7       21.11       20.88      2.53 o
   4   9   7        2.86        0.72      2.54 o
   5   9   7        3.30        2.36      3.30 o
   6   9   7        0.03        2.06      5.84 o
   7   9   7       18.59       11.34      7.21 o
   8   9   7       14.98       14.43      7.56 o
   9   9   7        6.93       17.52      7.56 o
  -8  10   7        4.98        2.06      5.15 o
  -7  10   7       37.12       40.88      8.24 o
  -6  10   7        0.02        6.18      5.15 o
  -5  10   7        5.44        8.58      3.62 o
  -4  10   7       95.63       98.99      5.46 o
  -3  10   7       11.97        8.57      2.33 o
  -2  10   7       18.82       20.44      2.68 o
  -1  10   7       10.68       13.30      3.38 o
   0  10   7        5.56        8.21      2.50 o
   1  10   7        0.06       -0.12      2.15 o
   2  10   7       23.78       30.57      3.10 o
   3  10   7        0.90       -1.87      1.87 o
   4  10   7        6.33        6.95      4.68 o
   5  10   7       10.58       12.31      4.19 o
   6  10   7        3.36       10.99      7.56 o
   7  10   7        4.95       -6.18      6.18 o
   8  10   7       16.80       20.61      8.93 o
  -5  11   7        0.00       -1.04      3.47 o
  -4  11   7        7.49       12.85      8.59 o
  -3  11   7        4.38        6.60      2.53 o
  -2  11   7        0.57        2.32      2.96 o
  -1  11   7        0.77       -0.18      2.33 o
   0  11   7        7.24        3.14      2.46 o
   1  11   7        1.54        3.89      2.50 o
   2  11   7        7.81        3.98      2.44 o
   3  11   7       15.10       20.42      3.00 o
   4  11   7        9.10       12.49      4.26 o
   5  11   7        0.61       -1.24      4.06 o
  -3  12   7       10.01       16.15      7.90 o
  -2  12   7        5.14        5.12      4.62 o
  -1  12   7       18.65       14.10      5.18 o
   0  12   7        0.82        5.01      4.45 o
   1  12   7        1.19       -1.78      4.00 o
   2  12   7        1.75        1.99      4.00 o
   3  12   7       16.87       20.96      7.56 o
 -14   0   8       23.25       36.76      7.90 o
 -12   0   8       80.86       69.25      7.56 o
 -10   0   8       27.72       23.26      3.11 o
  -8   0   8      260.98      262.12      7.17 o
  -6   0   8     1088.31     1167.96     15.84 o
  -4   0   8     2673.25     2964.88     63.70 o
  -2   0   8     1828.92     1847.39     19.80 o
   0   0   8     1072.88     1224.99     13.80 o
   2   0   8       26.83       10.01      1.40 o
   4   0   8        7.85       18.27      4.55 o
   6   0   8      806.72      880.94     12.73 o
   8   0   8       39.31       45.57      2.65 o
  10   0   8       71.85       50.34      7.21 o
  12   0   8       21.96       24.28      3.87 o
 -14   1   8       20.59       20.14      4.94 o
 -13   1   8        0.22        0.69      2.81 o
 -12   1   8        6.58        6.72      2.71 o
 -11   1   8        1.45        2.08      2.45 o
 -10   1   8       76.49       79.00      3.32 o
  -9   1   8       11.31       12.15      1.79 o
  -8   1   8      125.39      130.11      3.77 o
  -7   1   8       63.43       61.45      2.14 o
  -6   1   8        7.46        5.54      1.23 o
  -5   1   8        1.29        0.54      0.90 o
  -4   1   8      678.92      776.79      6.47 o
  -3   1   8        0.60       -0.18      0.55 o
  -2   1   8      442.88      540.00      9.14 o
  -1   1   8      254.09      247.49      2.78 o
   0   1   8     2540.74     2616.69     19.49 o
   1   1   8     3081.13     3193.55     23.54 o
   2   1   8      317.96      322.66      3.97 o
   3   1   8      248.98      197.79      3.01 o
   4   1   8      478.91      425.25      4.11 o
   5   1   8        7.58       26.05      1.99 o
   6   1   8       67.60       60.94      2.15 o
   7   1   8      573.75      602.85      6.84 o
   8   1   8       52.42       43.52      2.04 o
   9   1   8      139.38      128.55      3.73 o
  10   1   8        1.80       -0.99      1.61 o
  11   1   8       11.88        5.66      2.05 o
  12   1   8       11.23       14.35      2.46 o
  13   1   8       25.77       32.71      4.03 o
 -13   2   8       11.00       16.16      4.26 o
 -12   2   8        0.00       -1.70      3.07 o
 -11   2   8        6.66        9.95      4.13 o
 -10   2   8       18.37        9.91      3.39 o
  -9   2   8        2.78       -1.24      2.62 o
  -8   2   8      178.89      171.25      4.56 o
  -7   2   8        0.45        0.83      1.31 o
  -6   2   8       60.79       77.02      2.43 o
  -5   2   8      119.87       91.64      2.03 o
  -4   2   8     2120.11     2434.48     21.52 o
  -3   2   8      550.60      641.83      5.63 o
  -2   2   8      149.51      197.59      2.45 o
  -1   2   8       78.28       97.08      2.50 o
   0   2   8     1956.57     1944.98     14.88 o
   1   2   8      318.21      321.29      3.35 o
   2   2   8      243.45      230.29      2.78 o
   3   2   8      119.04      132.18      2.00 o
   4   2   8      122.83      138.17      2.20 o
   5   2   8      307.32      336.75      4.43 o
   6   2   8      218.73      226.02      5.53 o
   7   2   8        6.37        6.42      1.41 o
   8   2   8      135.05      150.59      7.74 o
   9   2   8        0.03        0.69      2.13 o
  10   2   8       26.39       29.20      3.13 o
  11   2   8        0.01        3.47      2.55 o
  12   2   8       59.37       66.64      4.63 o
  13   2   8        0.77        0.77      3.69 o
 -13   3   8        1.75        6.38      3.87 o
 -12   3   8        5.56        0.46      2.61 o
 -11   3   8       19.51       14.91      2.96 o
 -10   3   8       44.76       38.12      4.13 o
  -9   3   8        4.99        9.04      2.55 o
  -8   3   8      177.85      164.49      4.69 o
  -7   3   8       81.20       53.69      2.93 o
  -6   3   8      269.73      273.53      4.70 o
  -5   3   8      139.35       98.03      2.36 o
  -4   3   8       25.27       23.87      1.32 o
  -3   3   8      352.54      306.39      4.30 o
  -2   3   8      157.14      172.51      2.31 o
  -1   3   8      361.42      328.25      4.15 o
   0   3   8       46.70       62.17      1.79 o
   1   3   8      545.01      712.28      6.94 o
   2   3   8      426.85      492.79      4.86 o
   3   3   8      190.88      144.85      2.45 o
   4   3   8      228.36      239.64      3.83 o
   5   3   8      175.50      160.09      3.13 o
   6   3   8       91.73       86.98      2.79 o
   7   3   8      150.33      149.80      3.67 o
   8   3   8       44.35       54.15      3.22 o
   9   3   8        1.37        2.01      2.38 o
  10   3   8       33.15       41.07      3.54 o
  11   3   8        8.09       14.33      2.96 o
  12   3   8        6.40        3.10      2.85 o
  13   3   8        1.41        7.31      4.29 o
 -13   4   8       30.29       42.64      4.81 o
 -12   4   8        0.03       -3.27      3.27 o
 -11   4   8        1.68        2.18      2.49 o
 -10   4   8       18.47       15.66      2.76 o
  -9   4   8      168.18      170.41      4.83 o
  -8   4   8       51.31       41.96      2.80 o
  -7   4   8      175.26      167.08      5.80 o
  -6   4   8      260.99      253.17      4.65 o
  -5   4   8       17.57       24.01      1.76 o
  -4   4   8      163.38      130.77      2.86 o
  -3   4   8      241.83      228.42      5.20 o
  -2   4   8      192.26      238.05      3.55 o
  -1   4   8      125.61      114.84      2.40 o
   0   4   8     2133.54     2228.56     20.25 o
   1   4   8     2204.67     2091.65     18.89 o
   2   4   8      161.93      160.63      2.46 o
   3   4   8      678.67      698.09      7.99 o
   4   4   8       91.62       84.87      2.50 o
   5   4   8       97.36       95.81      2.73 o
   6   4   8       41.27       51.75      2.46 o
   7   4   8        0.18       -1.00      2.03 o
   8   4   8      161.79      156.69      5.26 o
   9   4   8      211.12      218.82      9.17 o
  10   4   8        4.79        8.35      2.86 o
  11   4   8        0.71        2.23      2.52 o
  12   4   8       23.60       27.21      4.37 o
 -12   5   8        0.38        2.10      2.82 o
 -11   5   8       41.75       46.28      5.29 o
 -10   5   8        3.03       -2.28      2.32 o
  -9   5   8       54.39       69.92      3.97 o
  -8   5   8      275.42      290.21      7.96 o
  -7   5   8      224.49      225.07      5.40 o
  -6   5   8        5.60        2.36      1.56 o
  -5   5   8       20.24       29.87      1.82 o
  -4   5   8       37.50       26.85      1.87 o
  -3   5   8      113.89      110.52      2.85 o
  -2   5   8       10.14       15.27      1.01 o
  -1   5   8      814.19      885.23      8.60 o
   0   5   8      120.78      129.40      3.46 o
   1   5   8       80.33       81.87      2.42 o
   2   5   8       72.73       77.01      1.98 o
   3   5   8        5.79       -0.28      1.37 o
   4   5   8      251.11      245.76      5.70 o
   5   5   8       36.61       39.64      2.08 o
   6   5   8       75.03       63.85      2.85 o
   7   5   8       44.14       49.77      3.03 o
   8   5   8        2.59        4.93      3.52 o
   9   5   8        2.08        1.43      2.00 o
  10   5   8       58.71       58.13      3.95 o
  11   5   8        9.83        5.79      2.62 o
  12   5   8        0.01        0.69      3.07 o
 -12   6   8       22.11       22.67      8.93 o
 -11   6   8        0.04        7.72      4.26 o
 -10   6   8        1.12       -3.44      3.44 o
  -9   6   8       33.92       33.35      2.64 o
  -8   6   8       15.94        9.86      3.91 o
  -7   6   8        2.73        1.35      2.37 o
  -6   6   8      253.75      246.37      5.89 o
  -5   6   8       11.36       11.80      1.95 o
  -4   6   8        4.22        5.62      1.65 o
  -3   6   8      214.03      227.42      5.03 o
  -2   6   8      197.37      184.96      7.44 o
  -1   6   8       33.43       33.83      2.83 o
   0   6   8      179.87      146.73      5.95 o
   1   6   8       10.36        4.37      1.47 o
   2   6   8       13.96       22.34      1.94 o
   3   6   8      108.78      123.12      2.97 o
   4   6   8      199.63      175.50      4.84 o
   5   6   8       55.34       42.59      2.85 o
   6   6   8        4.14        2.74      1.51 o
   7   6   8        4.00        3.67      2.88 o
   8   6   8       11.48       12.29      2.36 o
   9   6   8       55.21       71.23      3.90 o
  10   6   8       46.12       39.78      3.53 o
  11   6   8        6.70        7.05      2.70 o
 -11   7   8       27.03       29.89      7.21 o
 -10   7   8        0.60        2.75      5.15 o
  -9   7   8        6.33        6.31      3.44 o
  -8   7   8        0.22        2.76      2.88 o
  -7   7   8        6.57        7.29      5.67 o
  -6   7   8      216.87      232.49      6.44 o
  -5   7   8       90.98       90.37      4.86 o
  -4   7   8       11.91        9.31      2.47 o
  -3   7   8       35.64       38.56      3.42 o
  -2   7   8        0.53       -0.91      1.45 o
  -1   7   8        0.16        0.83      1.60 o
   0   7   8      186.70      156.17      4.44 o
   1   7   8      144.51      147.78      4.40 o
   2   7   8       13.20       21.85      2.38 o
   3   7   8        9.41       14.36      1.93 o
   4   7   8       24.59       34.07      3.33 o
   5   7   8       43.15       46.99      3.74 o
   6   7   8        3.37        7.86      3.17 o
   7   7   8       11.37       15.31      3.94 o
   8   7   8        0.95        0.61      3.22 o
   9   7   8        3.30        1.74      3.80 o
  10   7   8       11.83        2.75      5.15 o
  11   7   8        5.66        8.24      5.50 o
 -10   8   8        6.40        0.34      5.15 o
  -9   8   8       31.56       28.86      6.87 o
  -8   8   8        4.03        2.40      4.47 o
  -7   8   8       22.42       23.02      6.18 o
  -6   8   8       19.68       15.07      3.37 o
  -5   8   8       15.23       15.73      2.88 o
  -4   8   8       55.49       52.83      3.93 o
  -3   8   8       39.71       34.16      2.45 o
  -2   8   8       23.90       28.15      2.46 o
  -1   8   8      220.60      237.05      6.00 o
   0   8   8       54.50       34.53      2.67 o
   1   8   8        6.57       13.39      2.20 o
   2   8   8      285.60      259.44      6.07 o
   3   8   8       57.79       52.62      2.97 o
   4   8   8       45.02       48.72      5.33 o
   5   8   8       27.91       36.59      3.69 o
   6   8   8       16.84       14.43      6.53 o
   7   8   8        4.44        8.24      6.18 o
   8   8   8        0.49        8.24      6.87 o
   9   8   8        1.66        4.47      6.53 o
  10   8   8        9.39       19.24      8.24 o
  -9   9   8       11.47       13.40      6.18 o
  -8   9   8        5.25        2.75      5.15 o
  -7   9   8        3.66        7.90      5.15 o
  -6   9   8       25.21       26.80      6.53 o
  -5   9   8        3.07        1.20      2.91 o
  -4   9   8       45.40       42.49      3.99 o
  -3   9   8        8.71       11.91      2.23 o
  -2   9   8       15.57       19.11      4.53 o
  -1   9   8       20.91       19.40      2.53 o
   0   9   8       25.34       23.32      3.22 o
   1   9   8        3.72        6.59      2.19 o
   2   9   8       39.78       26.99      2.84 o
   3   9   8        4.80        2.66      1.98 o
   4   9   8       13.02       21.15      2.44 o
   5   9   8        0.05        2.24      5.32 o
   6   9   8        6.20       13.74      7.21 o
   7   9   8        1.40        6.18      7.21 o
   8   9   8        0.05        2.40      6.53 o
   9   9   8        0.05        1.03      6.87 o
  -8  10   8       20.20       34.35      7.90 o
  -7  10   8        0.41        4.12      5.84 o
  -6  10   8        5.36        2.75      5.15 o
  -5  10   8       23.56       38.76      4.87 o
  -4  10   8        0.00        2.03      2.83 o
  -3  10   8        4.70        4.26      2.23 o
  -2  10   8        4.53        4.37      2.23 o
  -1  10   8       25.19       30.66      3.83 o
   0  10   8        4.93        4.74      2.78 o
   1  10   8       20.98       20.84      2.89 o
   2  10   8        2.96        4.37      2.33 o
   3  10   8        0.44        1.47      2.13 o
   4  10   8        3.76        3.85      2.27 o
   5  10   8        5.16       -2.34      3.69 o
   6  10   8        0.19        7.56      6.53 o
   7  10   8        6.79       10.31      8.24 o
  -5  11   8        0.67       -3.16      3.16 o
  -4  11   8        6.60        6.45      3.87 o
  -3  11   8        4.88        2.68      2.43 o
  -2  11   8        5.88        2.93      3.00 o
  -1  11   8       22.49       24.72      3.11 o
   0  11   8        0.27       -2.17      2.33 o
   1  11   8        0.05        1.82      2.35 o
   2  11   8        0.29       -2.16      2.35 o
   3  11   8        4.93        2.39      2.58 o
   4  11   8       13.60       20.95      6.15 o
   5  11   8        0.17        0.49      8.59 o
  -3  12   8        0.30        4.81      6.87 o
  -2  12   8        6.11       17.18      7.56 o
  -1  12   8        1.67        1.78      4.54 o
   0  12   8        4.65        7.00      9.79 o
   1  12   8        0.80        4.24      4.45 o
   2  12   8        2.78       -1.03      5.84 o
   3  12   8       15.13       29.89      7.90 o
 -13   0   9       23.21       32.24      4.54 o
 -11   0   9       40.37       27.82      3.62 o
  -9   0   9       10.32        4.64      2.54 o
  -7   0   9      219.12      211.39      4.91 o
  -5   0   9      524.71      617.75     12.50 o
  -3   0   9     1696.65     1814.99     30.06 o
  -1   0   9       39.44       27.65      1.39 o
   1   0   9     1648.76     1616.65     17.87 o
   3   0   9       43.79       34.51      1.42 o
   5   0   9       64.93       58.36      2.61 o
   7   0   9      420.23      391.00      7.45 o
   9   0   9      285.55      289.71      8.17 o
  11   0   9       25.36       33.46      3.87 o
  13   0   9       15.96        9.96      6.53 o
 -13   1   9        3.53        1.06      2.85 o
 -12   1   9        3.31        0.34      2.62 o
 -11   1   9       21.10       17.82      2.31 o
 -10   1   9        2.16        0.63      1.76 o
  -9   1   9       10.12        2.27      1.69 o
  -8   1   9        4.19        0.02      1.55 o
  -7   1   9      658.89      641.72      7.10 o
  -6   1   9        9.90        9.00      0.85 o
  -5   1   9       92.40      113.75      2.03 o
  -4   1   9      100.46      120.64      1.88 o
  -3   1   9      747.84      818.15      7.41 o
  -2   1   9       75.65       96.54      1.87 o
  -1   1   9       65.57       67.30      1.46 o
   0   1   9        0.33        1.16      0.58 o
   1   1   9     5179.77     5413.66     39.16 o
   2   1   9     2058.75     2154.75     16.40 o
   3   1   9      244.70      210.95      2.93 o
   4   1   9      375.73      482.96      4.66 o
   5   1   9      734.96      730.73      7.15 o
   6   1   9      347.78      383.69      5.08 o
   7   1   9       71.30       66.71      2.19 o
   8   1   9       15.51        8.61      1.60 o
   9   1   9        7.86        4.76      1.70 o
  10   1   9       15.41       16.49      2.20 o
  11   1   9       11.51        6.37      2.10 o
  12   1   9       26.82       23.41      2.74 o
  13   1   9       30.18       29.62      3.65 o
 -13   2   9        0.01       -3.30      3.30 o
 -12   2   9        7.72        7.24      2.96 o
 -11   2   9        0.72        3.09      2.54 o
 -10   2   9       67.37       64.56      4.03 o
  -9   2   9      150.00      144.86     10.42 o
  -8   2   9      455.87      411.03      7.39 o
  -7   2   9      382.35      337.44      5.37 o
  -6   2   9      204.24      216.19      4.05 o
  -5   2   9      183.99      211.89      3.21 o
  -4   2   9      359.12      372.09      4.11 o
  -3   2   9      849.99      863.75      7.37 o
  -2   2   9       15.74       20.80      1.02 o
  -1   2   9      203.40      195.78      2.52 o
   0   2   9     4842.50     5033.75     36.59 o
   1   2   9       38.72       44.49      1.47 o
   2   2   9     1203.36     1343.52     12.78 o
   3   2   9      502.55      589.11      5.54 o
   4   2   9       49.19       63.70      1.52 o
   5   2   9      717.28      747.27      6.62 o
   6   2   9        0.78       -0.91      0.91 o
   7   2   9       92.32       82.35      2.19 o
   8   2   9       11.82        6.33      2.01 o
   9   2   9        4.57        2.34      2.21 o
  10   2   9        3.99        0.06      2.34 o
  11   2   9        6.37        8.08      2.78 o
  12   2   9        0.64        4.40      2.98 o
  13   2   9       13.01       24.79      9.10 o
 -13   3   9        4.98        1.86      3.69 o
 -12   3   9        4.89        5.71      2.96 o
 -11   3   9        2.67        2.53      2.55 o
 -10   3   9        2.59        0.39      2.31 o
  -9   3   9        0.64       -1.63      2.23 o
  -8   3   9       70.14       50.37      2.97 o
  -7   3   9      389.62      386.62     11.29 o
  -6   3   9      244.67      300.59      6.60 o
  -5   3   9       43.22       36.01      1.58 o
  -4   3   9      219.19      256.06      3.94 o
  -3   3   9      329.98      434.16      4.33 o
  -2   3   9      391.47      380.81      4.05 o
  -1   3   9      898.26     1002.26      9.92 o
   0   3   9     2623.95     2853.01     20.29 o
   1   3   9      409.07      457.36      5.10 o
   2   3   9      570.06      715.21      6.58 o
   3   3   9       34.19       18.44      0.99 o
   4   3   9      487.96      503.14      4.90 o
   5   3   9      259.04      277.13      4.34 o
   6   3   9        0.99        0.28      1.27 o
   7   3   9        0.21        0.01      1.38 o
   8   3   9       35.46       42.09      2.90 o
   9   3   9       51.39       58.33      3.21 o
  10   3   9        1.37        1.15      2.48 o
  11   3   9        1.27        3.46      2.72 o
  12   3   9        2.59        2.19      5.50 o
  13   3   9        0.55        0.62      4.00 o
 -13   4   9       10.14       12.42      4.47 o
 -12   4   9        0.07        1.41      2.68 o
 -11   4   9       14.47       16.27      4.34 o
 -10   4   9        3.16        4.44      2.44 o
  -9   4   9       19.80       27.77      2.65 o
  -8   4   9       13.76       19.26      2.84 o
  -7   4   9      342.07      336.08      8.16 o
  -6   4   9      420.56      424.98      8.48 o
  -5   4   9      117.32      107.99      2.81 o
  -4   4   9       23.22       27.06      1.60 o
  -3   4   9      285.13      328.95      5.08 o
  -2   4   9      108.83      148.72      3.34 o
  -1   4   9     1117.39     1028.42     10.32 o
   0   4   9        0.66        0.30      0.88 o
   1   4   9       17.99       18.68      1.35 o
   2   4   9        3.62        1.22      0.79 o
   3   4   9      221.90      197.55      3.41 o
   4   4   9      394.51      379.09      5.84 o
   5   4   9      161.32      161.81      3.64 o
   6   4   9      107.19      116.19      3.56 o
   7   4   9      169.99      176.63      5.04 o
   8   4   9       34.10       38.60      2.89 o
   9   4   9       32.69       35.13      2.95 o
  10   4   9       28.82       34.65      3.47 o
  11   4   9        2.81       -0.73      2.61 o
  12   4   9        0.77        0.58      6.36 o
 -12   5   9        0.24        3.22      4.64 o
 -11   5   9       19.44       17.67      3.27 o
 -10   5   9        7.86        6.09      3.91 o
  -9   5   9        5.68        9.31      2.21 o
  -8   5   9      288.58      285.89      8.12 o
  -7   5   9       17.05       22.39      3.16 o
  -6   5   9      127.07      109.89      5.43 o
  -5   5   9        0.12        3.49      1.53 o
  -4   5   9      516.51      516.72      6.74 o
  -3   5   9       22.41       13.39      0.93 o
  -2   5   9      362.93      389.91      4.40 o
  -1   5   9       19.33       18.77      1.89 o
   0   5   9      562.38      555.68      6.99 o
   1   5   9      178.59      171.49      3.11 o
   2   5   9       38.79       33.33      1.64 o
   3   5   9      227.79      208.24      3.42 o
   4   5   9       82.49       71.05      2.57 o
   5   5   9      468.57      447.66      6.91 o
   6   5   9      358.04      343.78      6.26 o
   7   5   9       23.85       27.64      2.73 o
   8   5   9      154.07      168.32      5.90 o
   9   5   9        2.10        6.42      2.33 o
  10   5   9        0.24       -2.33      2.33 o
  11   5   9        2.49        1.13      3.30 o
  12   5   9        1.40        5.73      4.47 o
 -12   6   9        9.99       19.24      8.93 o
 -11   6   9        0.04        5.79      2.36 o
 -10   6   9        0.24        0.27      2.61 o
  -9   6   9        7.57        9.46      3.00 o
  -8   6   9        4.65        3.82      2.64 o
  -7   6   9       20.38       21.44      3.13 o
  -6   6   9       12.99       12.89      2.63 o
  -5   6   9       43.47       37.22      2.90 o
  -4   6   9      195.62      181.34      4.70 o
  -3   6   9      282.28      231.12      4.09 o
  -2   6   9       15.77       10.22      1.60 o
  -1   6   9       11.90       23.65      2.05 o
   0   6   9       17.03       14.00      1.87 o
   1   6   9      158.48      131.04      3.83 o
   2   6   9       96.38      116.01      4.66 o
   3   6   9      949.90      927.57     12.46 o
   4   6   9        0.01       -0.75      1.78 o
   5   6   9      391.32      435.40      7.97 o
   6   6   9        3.01        7.07      1.96 o
   7   6   9       31.50       29.03      3.20 o
   8   6   9       40.91       46.55      3.54 o
   9   6   9        3.39        3.97      2.61 o
  10   6   9        0.79        2.66      3.09 o
  11   6   9        1.75       -2.53      2.65 o
 -11   7   9        1.12        2.06      5.84 o
 -10   7   9       15.30       17.86      6.18 o
  -9   7   9        3.49        2.23      3.27 o
  -8   7   9        0.14       -1.03      2.91 o
  -7   7   9       74.42       78.63      5.46 o
  -6   7   9       34.66       23.44      3.47 o
  -5   7   9        1.43        2.54      2.46 o
  -4   7   9       17.44       23.62      2.93 o
  -3   7   9      238.17      243.67      5.30 o
  -2   7   9       44.70       41.98      3.49 o
  -1   7   9        0.00        0.04      1.79 o
   0   7   9      227.53      208.16      5.19 o
   1   7   9      467.37      486.56     11.38 o
   2   7   9       13.28       12.41      2.04 o
   3   7   9      337.36      362.09      6.87 o
   4   7   9      324.97      340.07      9.87 o
   5   7   9       20.89       31.21      3.24 o
   6   7   9        1.22       -1.72      5.50 o
   7   7   9        0.57        3.78      5.84 o
   8   7   9       11.41       26.68      7.39 o
   9   7   9       36.21       38.80      8.07 o
  10   7   9        1.85        3.44      5.50 o
  -9   8   9        2.72        1.03      4.81 o
  -8   8   9       10.41       10.31      5.15 o
  -7   8   9       11.97        7.90      4.81 o
  -6   8   9        0.11       -2.54      2.54 o
  -5   8   9        2.46        4.78      2.42 o
  -4   8   9       10.57        8.91      3.15 o
  -3   8   9        4.61        8.66      2.08 o
  -2   8   9        1.12        0.10      1.73 o
  -1   8   9       77.16       63.44      3.41 o
   0   8   9       12.09        4.96      2.93 o
   1   8   9      275.94      231.51      6.38 o
   2   8   9       24.83       22.30      2.63 o
   3   8   9        0.24        0.04      1.75 o
   4   8   9       76.25       75.94      3.35 o
   5   8   9       40.42       42.67      3.86 o
   6   8   9        3.45       15.80      7.21 o
   7   8   9       40.38       64.93      9.96 o
   8   8   9        0.45        2.40      6.18 o
   9   8   9       13.96       30.23      8.59 o
  10   8   9        5.46       13.40      7.56 o
  -9   9   9        0.69       -4.81      4.81 o
  -8   9   9        9.70        3.78      5.50 o
  -7   9   9       13.08       24.39      6.87 o
  -6   9   9        2.23        3.09      4.81 o
  -5   9   9        0.01       -2.64      2.64 o
  -4   9   9       46.92       51.49      3.08 o
  -3   9   9        7.74        8.57      2.04 o
  -2   9   9        7.13        6.17      2.15 o
  -1   9   9        1.06        1.44      1.96 o
   0   9   9       12.41       12.58      2.94 o
   1   9   9       11.90       21.85      2.67 o
   2   9   9       33.91       35.76      3.03 o
   3   9   9        0.67        1.03      2.01 o
   4   9   9        0.14       -0.02      1.89 o
   5   9   9       28.61       27.49      5.50 o
   6   9   9        0.02        0.00      6.18 o
   7   9   9        8.25       15.12      7.56 o
   8   9   9        8.48       17.18      7.90 o
   9   9   9        7.01       13.05      8.24 o
  -8  10   9        0.29        1.72      5.15 o
  -7  10   9        6.33       15.80      6.53 o
  -6  10   9        0.18        0.00      4.47 o
  -5  10   9        0.84        0.17      3.26 o
  -4  10   9        5.26        2.18      2.15 o
  -3  10   9        0.11       -1.41      2.08 o
  -2  10   9        0.17       -1.70      2.04 o
  -1  10   9       12.73        3.02      2.74 o
   0  10   9        0.00        2.28      2.27 o
   1  10   9        1.84        5.49      2.41 o
   2  10   9        6.27        8.79      2.47 o
   3  10   9        0.78       -2.10      2.10 o
   4  10   9        6.25        9.61      2.51 o
   5  10   9        6.37        6.79      4.29 o
   6  10   9        0.43        6.18      6.87 o
   7  10   9        4.45        2.06      7.21 o
  -5  11   9        0.38        2.06      3.64 o
  -4  11   9        2.30        6.13      2.73 o
  -3  11   9        0.93       -2.22      2.31 o
  -2  11   9       14.65       17.33      2.97 o
  -1  11   9        0.00        0.13      3.42 o
   0  11   9        1.98        1.05      2.35 o
   1  11   9        0.15        4.67      2.52 o
   2  11   9        3.01        3.36      2.52 o
   3  11   9        0.21       -2.05      2.48 o
   4  11   9       25.38       30.61      3.94 o
   5  11   9        2.51        0.34      5.15 o
  -3  12   9        1.29        8.24      7.21 o
  -2  12   9        0.41        1.72      6.87 o
  -1  12   9        3.36        0.34      6.87 o
   0  12   9        0.31       -2.63      7.56 o
   1  12   9        1.62        4.81      5.84 o
   2  12   9       24.46       23.02      7.21 o
   3  12   9        1.59        5.84      6.18 o
 -12   0  10      121.27      150.47      8.24 o
 -10   0  10      157.04      151.16      6.52 o
  -8   0  10      306.97      274.86      7.90 o
  -6   0  10      147.77      144.66      4.07 o
  -4   0  10     3779.22     3874.88     79.70 o
  -2   0  10      712.32      605.51      7.82 o
   0   0  10      564.85      604.39      7.94 o
   2   0  10     1919.83     1979.79     21.68 o
   4   0  10     1895.49     2053.97     26.46 o
   6   0  10        5.95       10.58      1.84 o
   8   0  10       22.63       21.81      2.63 o
  10   0  10      152.83      173.85      7.04 o
  12   0  10       33.46       38.20      4.37 o
 -13   1  10        2.98        1.45      2.88 o
 -12   1  10       54.37       63.98      3.77 o
 -11   1  10        2.97        1.07      2.00 o
 -10   1  10       27.67       28.24      2.49 o
  -9   1  10       36.64       39.61      2.68 o
  -8   1  10        1.33        0.48      1.38 o
  -7   1  10      222.34      225.95      3.73 o
  -6   1  10      131.63      168.92      3.05 o
  -5   1  10      128.79      120.56      2.36 o
  -4   1  10     4144.46     4277.01     41.85 o
  -3   1  10      645.00      715.47      7.98 o
  -2   1  10      153.25      153.76      2.17 o
  -1   1  10      366.80      367.24      3.84 o
   0   1  10      439.02      510.63      4.93 o
   1   1  10     2665.06     2779.94     20.94 o
   2   1  10     5149.76     5636.62     40.87 o
   3   1  10      537.44      629.22      6.38 o
   4   1  10       49.65       41.68      1.41 o
   5   1  10      186.32      155.19      3.56 o
   6   1  10      143.66      149.43      3.07 o
   7   1  10        6.18        4.67      1.31 o
   8   1  10      142.35      132.52      3.49 o
   9   1  10        3.63        4.25      1.79 o
  10   1  10       66.00       72.91      3.30 o
  11   1  10        5.63        0.85      2.05 o
  12   1  10       49.71       51.55      3.42 o
  13   1  10        4.31        2.53      3.86 o
 -13   2  10        1.47        3.69      3.71 o
 -12   2  10       18.35       31.22      3.70 o
 -11   2  10        0.00       -1.85      2.56 o
 -10   2  10       25.97       29.65      3.38 o
  -9   2  10      134.21      135.36      5.28 o
  -8   2  10      151.40      162.89      4.69 o
  -7   2  10       39.45       47.71      2.27 o
  -6   2  10      403.46      430.85      7.02 o
  -5   2  10        3.21        4.67      0.67 o
  -4   2  10      208.20      205.31      2.89 o
  -3   2  10       68.63       74.99      1.75 o
  -2   2  10      980.06      916.85      9.24 o
  -1   2  10       59.75       57.52      1.46 o
   0   2  10      404.79      416.99      4.33 o
   1   2  10     1575.98     1677.36     13.63 o
   2   2  10     3306.75     3560.71     28.50 o
   3   2  10      609.95      614.98      6.35 o
   4   2  10       93.51       91.41      2.10 o
   5   2  10      256.49      233.97      3.30 o
   6   2  10       11.76       19.04      1.40 o
   7   2  10      103.85      100.99      2.76 o
   8   2  10       91.27       92.50      2.96 o
   9   2  10        1.32        2.54      1.69 o
  10   2  10        5.86        7.92      2.48 o
  11   2  10        0.12        0.24      3.02 o
  12   2  10        8.95        8.14      3.09 o
  13   2  10        0.60        1.09      3.80 o
 -13   3  10        0.93        1.22      5.67 o
 -12   3  10        0.03       -2.55      2.55 o
 -11   3  10       12.20        9.16      3.70 o
 -10   3  10        6.06        8.21      2.83 o
  -9   3  10        5.17        5.13      2.52 o
  -8   3  10       84.38       91.01      7.14 o
  -7   3  10        9.87       18.59      4.54 o
  -6   3  10       41.53       41.67      2.39 o
  -5   3  10       13.18       30.67      1.58 o
  -4   3  10       80.66       72.73      1.49 o
  -3   3  10      184.95      243.03      3.15 o
  -2   3  10       21.42       44.50      2.15 o
  -1   3  10      401.59      469.41      5.28 o
   0   3  10     1009.42     1024.77      8.30 o
   1   3  10     1481.08     1499.65     12.36 o
   2   3  10      469.67      474.74      5.39 o
   3   3  10      835.60      955.21      8.46 o
   4   3  10      351.75      336.96      5.13 o
   5   3  10      161.33      152.93      2.70 o
   6   3  10       18.30       14.78      1.75 o
   7   3  10        0.01       -1.46      1.46 o
   8   3  10      130.48      122.98      4.41 o
   9   3  10       10.45        9.95      2.35 o
  10   3  10        0.08        0.10      2.37 o
  11   3  10        0.21        0.33      2.59 o
  12   3  10        1.07       -2.39      3.17 o
 -13   4  10        3.01       -5.48      9.10 o
 -12   4  10        5.97        2.20      3.43 o
 -11   4  10       17.03       20.64      3.72 o
 -10   4  10        0.11        4.02      2.41 o
  -9   4  10      138.88      132.90      4.61 o
  -8   4  10        6.76        3.30      2.41 o
  -7   4  10      496.62      491.51     10.41 o
  -6   4  10       91.61       90.01      4.46 o
  -5   4  10      174.16      158.16      3.39 o
  -4   4  10      241.10      200.08      3.73 o
  -3   4  10      509.41      561.14      6.72 o
  -2   4  10      429.20      446.94      5.26 o
  -1   4  10      234.53      278.35      4.10 o
   0   4  10      348.87      340.77      4.47 o
   1   4  10      760.28      866.59      8.55 o
   2   4  10      222.59      226.25      3.53 o
   3   4  10      913.38      948.47      8.70 o
   4   4  10        9.50        9.37      1.19 o
   5   4  10        9.63       10.09      1.56 o
   6   4  10      135.72      126.82      4.23 o
   7   4  10      230.06      258.57      6.77 o
   8   4  10        0.43        0.61      2.06 o
   9   4  10       17.91       14.88      2.49 o
  10   4  10        4.33        0.55      2.78 o
  11   4  10        3.95        6.28      2.75 o
  12   4  10        0.06       -3.44      3.44 o
 -12   5  10        0.01       -0.17      3.10 o
 -11   5  10       16.03       19.77      3.69 o
 -10   5  10       10.12       10.44      2.59 o
  -9   5  10       86.94       86.28      3.94 o
  -8   5  10      100.58      103.26      5.15 o
  -7   5  10       51.26       58.08      4.10 o
  -6   5  10        0.56       -1.48      2.33 o
  -5   5  10       44.31       37.49      2.32 o
  -4   5  10      254.38      201.37      4.42 o
  -3   5  10      234.32      217.78      3.76 o
  -2   5  10        3.88        1.62      1.07 o
  -1   5  10      285.36      277.15      5.31 o
   0   5  10      150.21      163.69      4.07 o
   1   5  10        1.39       -0.16      0.98 o
   2   5  10        0.92        0.54      1.07 o
   3   5  10        5.22        7.95      1.24 o
   4   5  10       34.04       29.86      1.65 o
   5   5  10      530.03      508.15      7.13 o
   6   5  10       21.62       27.53      2.35 o
   7   5  10       51.67       41.38      3.06 o
   8   5  10       46.85       46.29      3.33 o
   9   5  10        0.02        1.53      2.23 o
  10   5  10        3.59        3.97      4.49 o
  11   5  10       10.25        7.37      3.18 o
  12   5  10        2.84        6.42      3.65 o
 -12   6  10        3.74        5.84      8.59 o
 -11   6  10        3.39        9.53      2.76 o
 -10   6  10        0.70       -0.16      2.40 o
  -9   6  10        0.39       -0.32      2.68 o
  -8   6  10        7.85        6.46      2.76 o
  -7   6  10       30.51       31.41      3.54 o
  -6   6  10      639.09      623.78     14.62 o
  -5   6  10      934.24      925.06     12.86 o
  -4   6  10      167.19      175.93      4.72 o
  -3   6  10      132.88      118.83      3.59 o
  -2   6  10       68.77       74.89      3.27 o
  -1   6  10      160.88      170.19      4.39 o
   0   6  10       82.90       56.07      2.73 o
   1   6  10        6.72        6.11      1.66 o
   2   6  10      457.29      408.21      7.25 o
   3   6  10       40.02       38.26      2.91 o
   4   6  10        8.34       11.97      1.92 o
   5   6  10       46.62       53.43      3.42 o
   6   6  10       29.26       23.47      2.49 o
   7   6  10       16.33        7.34      3.51 o
   8   6  10       87.09       98.93      4.94 o
   9   6  10       17.45       15.14      2.97 o
  10   6  10        0.35       -3.09      4.12 o
  11   6  10       26.27       26.80      5.15 o
 -11   7  10        0.69       -5.15      5.15 o
 -10   7  10       32.51       38.88      7.73 o
  -9   7  10       30.34       27.95      4.49 o
  -8   7  10        0.52        0.74      3.03 o
  -7   7  10       25.43       33.80      4.64 o
  -6   7  10       79.98       99.97      8.93 o
  -5   7  10      353.92      362.20      9.04 o
  -4   7  10      326.27      346.18      6.34 o
  -3   7  10      137.90      120.96      3.94 o
  -2   7  10       15.45       21.93      2.33 o
  -1   7  10       10.46       13.48      2.10 o
   0   7  10      531.65      562.18      9.35 o
   1   7  10      142.87      145.98      6.16 o
   2   7  10      514.43      510.21      8.84 o
   3   7  10      200.54      224.52      5.48 o
   4   7  10        0.13       -0.50      1.68 o
   5   7  10       14.74        9.08      3.84 o
   6   7  10       29.61       26.11      7.21 o
   7   7  10        0.06       -0.69      5.15 o
   8   7  10        2.93        5.50      6.18 o
   9   7  10        1.03       -1.80      3.55 o
  10   7  10        8.37       10.99      5.84 o
  -9   8  10        0.77        2.75      5.15 o
  -8   8  10        5.54        4.12      5.15 o
  -7   8  10        2.21       -1.37      4.12 o
  -6   8  10        0.00       -2.75      3.78 o
  -5   8  10       10.27        9.21      2.78 o
  -4   8  10      384.34      373.09      7.13 o
  -3   8  10       89.47       83.30      4.12 o
  -2   8  10       83.27       80.26      4.58 o
  -1   8  10       45.56       42.27      3.52 o
   0   8  10       23.56       21.04      2.48 o
   1   8  10       12.55       19.39      2.41 o
   2   8  10       49.92       52.53      3.17 o
   3   8  10       41.02       36.22      2.82 o
   4   8  10       57.84       66.55      3.39 o
   5   8  10        0.11        1.15      2.45 o
   6   8  10       96.42      117.14     12.02 o
   7   8  10        0.02        8.59      6.18 o
   8   8  10       12.27       18.21      7.90 o
   9   8  10        1.15        7.21      6.53 o
  10   8  10        0.38       -4.47      6.87 o
  -9   9  10        0.03        1.03      4.81 o
  -8   9  10       13.91       28.51      7.21 o
  -7   9  10        0.01        2.75      4.81 o
  -6   9  10        5.82        5.15      4.81 o
  -5   9  10        2.42        2.40      3.16 o
  -4   9  10        8.24        7.47      2.08 o
  -3   9  10       16.94       14.95      2.45 o
  -2   9  10        7.70        7.12      2.17 o
  -1   9  10       17.36       10.57      2.36 o
   0   9  10       48.68       48.81      4.69 o
   1   9  10       85.64       81.39      4.56 o
   2   9  10        6.02        6.66      2.38 o
   3   9  10       19.64       12.13      4.31 o
   4   9  10        2.05        0.88      2.18 o
   5   9  10        0.69       -1.47      3.95 o
   6   9  10        8.58        3.78      6.87 o
   7   9  10        0.05       -6.18      6.18 o
   8   9  10       11.88       22.67      8.24 o
  -7  10  10        3.54       13.05      6.53 o
  -6  10  10        7.52       21.30      6.87 o
  -5  10  10        4.06        6.02      3.62 o
  -4  10  10        7.98        7.57      2.39 o
  -3  10  10        0.03       -0.53      2.28 o
  -2  10  10        7.44        6.39      2.34 o
  -1  10  10       24.61       22.22      2.83 o
   0  10  10        5.48        5.26      2.38 o
   1  10  10        1.90        4.69      2.38 o
   2  10  10        0.01        3.16      2.30 o
   3  10  10        2.82        0.55      2.28 o
   4  10  10        9.62        4.73      2.36 o
   5  10  10        0.55        6.41      4.64 o
   6  10  10        4.64       -6.87      6.87 o
  -5  11  10        0.71       -4.47      4.47 o
  -4  11  10        0.23        0.14      2.57 o
  -3  11  10        2.38        4.36      2.68 o
  -2  11  10        1.47        1.19      2.46 o
  -1  11  10       10.24       10.46      2.76 o
   0  11  10        0.44        0.29      2.44 o
   1  11  10        8.25        9.78      2.78 o
   2  11  10        2.29       -1.01      2.40 o
   3  11  10       14.83       26.59      3.40 o
   4  11  10        0.44        3.76      3.09 o
   5  11  10        0.72       -2.06      5.15 o
  -2  12  10        4.36        1.37      6.87 o
  -1  12  10        1.10       -6.18      6.18 o
   0  12  10        0.29       -5.15      6.53 o
   1  12  10        7.03        8.24      6.18 o
   2  12  10        1.57       12.71      6.87 o
 -13   0  11       23.07       19.76      6.36 o
 -11   0  11       15.72       11.15      3.47 o
  -9   0  11      435.33      471.84     11.31 o
  -7   0  11      285.46      280.82      6.20 o
  -5   0  11      258.92      247.36      9.28 o
  -3   0  11      351.33      447.23      7.24 o
  -1   0  11      461.32      443.95      6.46 o
   1   0  11     2656.67     2642.88     28.43 o
   3   0  11     6501.66     6816.65     69.56 o
   5   0  11       98.74       97.00      3.63 o
   7   0  11      214.85      244.21      5.98 o
   9   0  11      120.92      143.16     13.05 o
  11   0  11        3.07        5.71      3.09 o
  13   0  11       11.00       14.08      6.87 o
 -13   1  11       55.43       67.51      5.30 o
 -12   1  11       27.44       26.27      2.92 o
 -11   1  11        7.12        6.84      2.78 o
 -10   1  11        2.60        2.17      1.90 o
  -9   1  11      273.93      277.05      5.86 o
  -8   1  11        6.81        6.32      1.62 o
  -7   1  11        1.00        1.77      1.14 o
  -6   1  11       17.69       11.34      1.30 o
  -5   1  11        1.14       -0.05      1.00 o
  -4   1  11      323.32      296.45      3.93 o
  -3   1  11       10.17       11.36      1.11 o
  -2   1  11        1.55        1.70      0.67 o
  -1   1  11      150.19      181.80      2.58 o
   0   1  11      100.37      141.44      2.27 o
   1   1  11      923.12     1048.49      8.96 o
   2   1  11        0.00        1.61      0.86 o
   3   1  11     1121.01     1070.45      9.89 o
   4   1  11      818.14      740.70      7.36 o
   5   1  11        3.55        1.40      1.12 o
   6   1  11      700.01      672.44      7.84 o
   7   1  11       36.99       30.74      1.83 o
   8   1  11       58.81       68.64      2.77 o
   9   1  11        8.05        7.96      1.97 o
  10   1  11        4.56        1.42      1.96 o
  11   1  11        3.40        2.24      2.05 o
  12   1  11        8.62        9.51      2.54 o
  13   1  11       23.10       39.52      5.67 o
 -13   2  11        3.45        2.69      3.94 o
 -12   2  11        5.29        5.22      3.01 o
 -11   2  11        2.38        2.59      2.78 o
 -10   2  11        0.05        4.17      2.54 o
  -9   2  11       15.39       25.37      3.10 o
  -8   2  11      171.30      168.33      4.81 o
  -7   2  11       61.46       45.68      2.40 o
  -6   2  11        3.79        3.73      1.17 o
  -5   2  11        3.74        6.82      0.82 o
  -4   2  11      182.14      163.89      2.47 o
  -3   2  11      147.30      162.65      3.21 o
  -2   2  11       60.05       66.82      1.90 o
  -1   2  11      882.28      896.77      8.78 o
   0   2  11       95.47       92.64      2.09 o
   1   2  11      444.55      472.62      4.81 o
   2   2  11       30.40       31.35      1.57 o
   3   2  11      454.13      432.58      5.09 o
   4   2  11        5.63        1.03      0.94 o
   5   2  11       15.73       29.51      1.66 o
   6   2  11       94.27       90.66      2.61 o
   7   2  11      102.02      102.77      2.86 o
   8   2  11        6.88        7.20      1.68 o
   9   2  11        3.81        2.88      1.98 o
  10   2  11        0.00       -1.70      1.70 o
  11   2  11        0.03       -0.54      2.09 o
  12   2  11        0.90        3.53      2.59 o
 -13   3  11       25.25       27.24      9.10 o
 -12   3  11        0.26        1.89      2.89 o
 -11   3  11       33.26       39.25      6.29 o
 -10   3  11       41.80       39.43      3.77 o
  -9   3  11      317.46      313.99      8.05 o
  -8   3  11        2.58        3.47      1.93 o
  -7   3  11        0.71       -0.17      2.14 o
  -6   3  11       68.14       54.84      3.17 o
  -5   3  11        6.92       10.30      1.10 o
  -4   3  11      281.62      201.21      4.87 o
  -3   3  11      181.08      203.79      2.91 o
  -2   3  11      371.86      393.94      5.18 o
  -1   3  11      397.28      406.45      4.84 o
   0   3  11      644.53      683.34      6.12 o
   1   3  11      127.39      138.15      2.51 o
   2   3  11       33.29       49.60      1.88 o
   3   3  11      626.52      651.36      6.98 o
   4   3  11        3.76        3.26      1.06 o
   5   3  11       78.31       82.10      2.20 o
   6   3  11      263.72      262.26      4.43 o
   7   3  11      245.51      257.40      4.28 o
   8   3  11        0.01       -0.39      1.29 o
   9   3  11       20.78       14.77      2.48 o
  10   3  11       17.80       10.62      2.81 o
  11   3  11        9.25        9.22      3.02 o
  12   3  11       14.28       14.94      4.26 o
 -12   4  11       19.71       23.47      7.73 o
 -11   4  11        0.79       -0.51      2.49 o
 -10   4  11        8.58        9.47      2.77 o
  -9   4  11       65.73       66.29      3.67 o
  -8   4  11      136.97      124.99      5.35 o
  -7   4  11       65.28       63.20      4.07 o
  -6   4  11       45.62       39.83      2.83 o
  -5   4  11       31.59       25.74      1.95 o
  -4   4  11       39.57       30.44      1.54 o
  -3   4  11        9.89        8.56      1.26 o
  -2   4  11      405.77      424.19      5.57 o
  -1   4  11        0.40       -0.90      0.90 o
   0   4  11       12.30        6.58      0.69 o
   1   4  11      152.94      163.87      3.41 o
   2   4  11       11.16       20.66      1.45 o
   3   4  11        3.70        0.62      1.06 o
   4   4  11       15.06       11.74      1.29 o
   5   4  11       35.09       38.29      1.76 o
   6   4  11      373.13      379.38      5.44 o
   7   4  11        2.92       -0.08      2.03 o
   8   4  11        0.07        0.82      2.48 o
   9   4  11        5.79        0.76      2.23 o
  10   4  11       36.35       33.82      3.64 o
  11   4  11        6.45        6.31      3.03 o
  12   4  11        0.25        0.21      3.53 o
 -12   5  11        0.16        3.89      3.38 o
 -11   5  11        1.01        3.48      2.84 o
 -10   5  11        3.66        3.15      3.33 o
  -9   5  11        5.62        7.21      3.02 o
  -8   5  11        3.61        2.86      2.69 o
  -7   5  11      163.06      164.34      6.24 o
  -6   5  11        0.83        0.29      1.81 o
  -5   5  11        1.12        6.84      1.68 o
  -4   5  11       43.45       49.99      2.79 o
  -3   5  11       13.55        3.60      1.26 o
  -2   5  11       13.13       15.71      1.42 o
  -1   5  11      113.71       92.63      3.77 o
   0   5  11      518.10      503.62      8.82 o
   1   5  11      148.75      168.11      6.50 o
   2   5  11        4.98        3.21      1.23 o
   3   5  11        4.00        1.13      1.18 o
   4   5  11      387.88      384.34      5.26 o
   5   5  11     1106.90     1138.35     11.25 o
   6   5  11      157.81      183.40      6.39 o
   7   5  11       38.80       43.00      3.17 o
   8   5  11       17.86       12.01      2.53 o
   9   5  11        4.42        1.86      2.27 o
  10   5  11       47.90       56.40      4.30 o
  11   5  11        8.95        8.53      3.89 o
 -11   6  11        4.52       10.33      3.78 o
 -10   6  11        2.14       -5.15      5.67 o
  -9   6  11        4.98        2.67      7.21 o
  -8   6  11        2.18        1.31      2.79 o
  -7   6  11       79.71       74.77      5.33 o
  -6   6  11       11.96        8.24      3.16 o
  -5   6  11       23.37       37.93      4.76 o
  -4   6  11      210.59      210.80      4.16 o
  -3   6  11       24.91       36.07      2.25 o
  -2   6  11       33.61       23.44      2.43 o
  -1   6  11        5.17        3.22      1.64 o
   0   6  11       22.90       18.17      3.21 o
   1   6  11        1.33        5.09      1.74 o
   2   6  11       18.28        9.22      3.39 o
   3   6  11      181.28      187.43      4.83 o
   4   6  11       74.08       74.78      2.80 o
   5   6  11      157.87      164.38      3.54 o
   6   6  11       41.72       31.94      2.78 o
   7   6  11        0.10        2.74      2.41 o
   8   6  11        1.83       -0.24      2.52 o
   9   6  11        1.20        0.52      2.65 o
  10   6  11       12.21       11.17      5.67 o
  11   6  11        6.26        7.56      4.47 o
 -11   7  11        4.63       11.69      4.81 o
 -10   7  11        0.31       -2.13      2.86 o
  -9   7  11       24.25       28.18      5.15 o
  -8   7  11        3.34        2.86      3.27 o
  -7   7  11       12.33       28.17      6.18 o
  -6   7  11      198.52      186.19     12.02 o
  -5   7  11       23.33       29.64      3.12 o
  -4   7  11      107.43      109.28      3.80 o
  -3   7  11      163.68      143.36      5.29 o
  -2   7  11        2.79        4.09      1.80 o
  -1   7  11      110.61       99.88      3.86 o
   0   7  11        3.60        7.41      2.15 o
   1   7  11      103.64       90.16      8.63 o
   2   7  11       48.60       57.64      3.94 o
   3   7  11      415.73      409.19      7.69 o
   4   7  11       11.87       11.50      2.05 o
   5   7  11        1.28        3.88      2.51 o
   6   7  11        0.01        0.34      5.15 o
   7   7  11        4.55        6.87      5.84 o
   8   7  11       12.54       19.24      7.90 o
   9   7  11        0.12       -5.84      5.84 o
 -10   8  11        0.01       -3.09      3.09 o
  -9   8  11        0.44        4.12      5.50 o
  -8   8  11        1.39       -1.72      4.47 o
  -7   8  11       35.60       44.32      7.56 o
  -6   8  11       19.19       29.54      6.53 o
  -5   8  11      100.50       92.57      4.93 o
  -4   8  11       16.13       14.46      2.58 o
  -3   8  11       53.17       57.76      3.97 o
  -2   8  11      112.02      127.48      4.37 o
  -1   8  11       50.22       57.60      4.51 o
   0   8  11       22.98       28.54      2.68 o
   1   8  11      216.45      228.36      6.00 o
   2   8  11        1.76        0.89      1.97 o
   3   8  11        6.21        7.78      2.15 o
   4   8  11       35.56       32.36      2.70 o
   5   8  11        0.04        0.46      3.05 o
   6   8  11        0.15       -5.15      5.15 o
   7   8  11       13.76       13.40      6.87 o
   8   8  11        0.65       -1.37      6.53 o
   9   8  11        3.22        9.96      7.56 o
  -9   9  11       18.87       19.24      6.87 o
  -8   9  11       15.98       15.12      6.53 o
  -7   9  11       12.86       14.43      6.18 o
  -6   9  11        1.80        7.21      5.50 o
  -5   9  11        5.24        6.18      3.37 o
  -4   9  11       19.52       17.78      2.50 o
  -3   9  11        2.97        2.30      2.08 o
  -2   9  11        0.00        1.86      1.99 o
  -1   9  11        2.60        3.25      2.17 o
   0   9  11        1.64        2.45      2.43 o
   1   9  11        1.69       -2.00      2.00 o
   2   9  11        0.54       -1.96      1.96 o
   3   9  11        6.96        4.19      2.28 o
   4   9  11        0.03        1.06      2.09 o
   5   9  11        2.19        8.31      8.42 o
   6   9  11       26.60       28.86      8.93 o
   7   9  11        0.36        2.06      7.21 o
   8   9  11        7.81        6.87      7.90 o
  -7  10  11        2.83       -3.09      4.81 o
  -6  10  11        1.75       -4.81      5.15 o
  -5  10  11        2.39       -2.58      3.16 o
  -4  10  11        5.10        0.70      2.18 o
  -3  10  11        5.68        0.96      2.28 o
  -2  10  11        3.47        5.41      2.44 o
  -1  10  11        0.96        0.12      2.48 o
   0  10  11        0.32       -0.66      2.15 o
   1  10  11        3.02        4.26      2.41 o
   2  10  11        1.80        0.22      2.19 o
   3  10  11        3.08        2.00      2.37 o
   4  10  11        0.12        4.18      2.47 o
   5  10  11        0.14        1.48      3.94 o
   6  10  11        0.65       -5.84      5.84 o
  -5  11  11        1.25       -2.75      5.15 o
  -4  11  11        5.87        9.64      2.98 o
  -3  11  11        0.92        2.01      2.59 o
  -2  11  11        5.20        3.42      2.56 o
  -1  11  11        0.25        1.67      4.60 o
   0  11  11        0.60        0.93      2.47 o
   1  11  11        0.80        0.95      3.10 o
   2  11  11        0.71       -0.50      2.96 o
   3  11  11        2.77        6.71      3.60 o
   4  11  11       19.08       29.89      5.84 o
   5  11  11        0.80        4.47      4.47 o
  -1  12  11        0.00        3.09      7.21 o
 -12   0  12        0.01        1.00      5.32 o
 -10   0  12        0.81        0.86      2.88 o
  -8   0  12        2.39        4.09      2.72 o
  -6   0  12       90.74       82.42      4.53 o
  -4   0  12     1133.37     1278.77     21.36 o
  -2   0  12       49.51       63.86      2.83 o
   0   0  12      375.82      399.65      6.20 o
   2   0  12      266.91      380.69      5.95 o
   4   0  12      959.41      816.59     12.69 o
   6   0  12      342.74      298.44      6.71 o
   8   0  12      165.72      173.68      5.38 o
  10   0  12       10.40       12.02      3.30 o
  12   0  12       42.37       37.38      4.70 o
 -13   1  12        1.09        5.09      6.25 o
 -12   1  12        0.35        1.68      3.31 o
 -11   1  12       11.93        8.31      2.36 o
 -10   1  12       12.62       13.60      2.36 o
  -9   1  12      156.98      152.58      4.53 o
  -8   1  12      321.56      335.35      5.74 o
  -7   1  12       35.15       34.97      1.88 o
  -6   1  12       48.98       66.66      2.41 o
  -5   1  12       56.66       47.53      2.00 o
  -4   1  12       31.57       41.22      1.62 o
  -3   1  12      238.53      237.66      3.62 o
  -2   1  12       80.91       63.51      1.65 o
  -1   1  12      965.58      963.63      8.41 o
   0   1  12       98.42       92.29      2.06 o
   1   1  12      249.64      249.63      3.26 o
   2   1  12      264.92      338.22      4.26 o
   3   1  12       86.13       68.37      1.98 o
   4   1  12        3.84        2.98      0.96 o
   5   1  12      591.83      523.46      6.61 o
   6   1  12       19.91       25.63      1.75 o
   7   1  12       33.73       32.84      1.99 o
   8   1  12        2.49       -1.62      1.62 o
   9   1  12        4.96        4.32      2.09 o
  10   1  12       69.63       67.53      3.41 o
  11   1  12        0.83        0.61      2.08 o
  12   1  12       23.13       21.96      3.57 o
 -13   2  12        4.29        1.53      5.50 o
 -12   2  12        7.09       13.31      3.38 o
 -11   2  12        0.00        0.66      2.55 o
 -10   2  12        0.51       -1.11      1.80 o
  -9   2  12       42.99       39.69      2.63 o
  -8   2  12       41.48       35.05      2.23 o
  -7   2  12       15.29       12.72      1.59 o
  -6   2  12        0.02       -1.11      1.11 o
  -5   2  12      558.26      520.54      7.88 o
  -4   2  12        1.36        3.61      0.97 o
  -3   2  12      251.27      280.08      4.11 o
  -2   2  12     2208.60     2279.85     19.19 o
  -1   2  12      336.94      362.17      4.28 o
   0   2  12      949.14     1010.41      8.84 o
   1   2  12      308.57      360.65      4.13 o
   2   2  12        1.37        1.95      1.07 o
   3   2  12      185.62      159.38      3.79 o
   4   2  12       59.94       68.14      2.01 o
   5   2  12      132.59      165.99      3.43 o
   6   2  12       58.79       61.77      2.38 o
   7   2  12        4.93        4.63      1.45 o
   8   2  12       83.31       96.76      3.35 o
   9   2  12        1.50       -0.78      1.79 o
  10   2  12        0.00       -0.44      1.88 o
  11   2  12       14.63       15.55      3.27 o
  12   2  12        0.84       -0.47      2.55 o
 -13   3  12        6.83       10.00      4.37 o
 -12   3  12        3.48        2.81      3.80 o
 -11   3  12        0.12        3.12      2.78 o
 -10   3  12        6.14        6.54      2.65 o
  -9   3  12        8.87       12.50      2.85 o
  -8   3  12        4.30        5.83      2.45 o
  -7   3  12      302.12      276.15      5.24 o
  -6   3  12        0.06       -0.94      1.56 o
  -5   3  12      339.97      259.32      4.02 o
  -4   3  12       23.91       21.88      1.48 o
  -3   3  12        5.00        1.32      1.05 o
  -2   3  12        0.01       -0.61      0.93 o
  -1   3  12        0.31        0.85      0.88 o
   0   3  12       11.70       11.60      0.92 o
   1   3  12      158.91      203.00      3.36 o
   2   3  12      213.94      231.26      3.94 o
   3   3  12      207.78      170.73      4.11 o
   4   3  12       22.16       21.79      1.67 o
   5   3  12      227.66      232.80      4.20 o
   6   3  12      124.10      118.17      5.02 o
   7   3  12       11.38        8.59      1.52 o
   8   3  12        0.31        1.84      1.50 o
   9   3  12        9.05        8.58      1.89 o
  10   3  12        0.63       -0.37      2.54 o
  11   3  12        3.82        7.27      2.89 o
  12   3  12        0.01        0.89      3.69 o
 -12   4  12        1.35        5.50      4.00 o
 -11   4  12        1.07       -1.40      2.68 o
 -10   4  12        0.09        0.46      2.61 o
  -9   4  12        3.38        5.90      2.15 o
  -8   4  12       18.62       16.19      2.89 o
  -7   4  12       99.59       90.91      4.71 o
  -6   4  12        5.26        0.59      2.68 o
  -5   4  12        0.16       -0.44      1.25 o
  -4   4  12       18.70       27.67      1.64 o
  -3   4  12       49.79       61.12      2.17 o
  -2   4  12      110.87      124.41      2.88 o
  -1   4  12       43.71       52.79      1.99 o
   0   4  12        1.62        2.30      0.79 o
   1   4  12       17.32       12.41      1.26 o
   2   4  12       49.52       58.13      2.53 o
   3   4  12      409.35      426.10      5.48 o
   4   4  12       57.50       62.95      2.16 o
   5   4  12       84.19      103.35      2.79 o
   6   4  12        8.36        9.99      1.64 o
   7   4  12       50.16       44.00      2.34 o
   8   4  12       21.00       21.64      2.70 o
   9   4  12       17.48        8.64      2.41 o
  10   4  12        5.78        4.11      2.85 o
  11   4  12       19.78       21.73      4.45 o
  12   4  12        0.04       -2.32      3.62 o
 -12   5  12       26.05       28.74     12.20 o
 -11   5  12       67.92       89.05      5.77 o
 -10   5  12        0.80        4.95      2.91 o
  -9   5  12       44.70       40.31      3.98 o
  -8   5  12        0.92        2.60      2.61 o
  -7   5  12        2.80       -0.89      2.35 o
  -6   5  12      160.11      151.63      8.03 o
  -5   5  12        2.93        0.03      1.23 o
  -4   5  12      200.76      257.72      4.37 o
  -3   5  12      132.14      130.22      3.15 o
  -2   5  12       30.85       25.94      1.80 o
  -1   5  12       67.84       67.83      2.94 o
   0   5  12        0.02        4.72      1.60 o
   1   5  12      422.02      443.06      9.02 o
   2   5  12       57.21       51.71      2.41 o
   3   5  12      225.36      245.23      4.12 o
   4   5  12      541.33      536.52      8.47 o
   5   5  12      235.35      253.41      4.32 o
   6   5  12      159.32      174.26      4.60 o
   7   5  12      126.01      131.16      4.93 o
   8   5  12       11.38       15.86      3.97 o
   9   5  12        5.65       10.81      2.60 o
  10   5  12       41.46       49.06      4.25 o
  11   5  12        2.61        4.40      3.58 o
 -11   6  12       18.53       25.09      4.47 o
 -10   6  12       27.23       29.99      4.12 o
  -9   6  12        7.49       12.88      3.71 o
  -8   6  12        0.06        1.06      4.64 o
  -7   6  12        5.03        5.68      4.29 o
  -6   6  12       23.61       27.25      4.00 o
  -5   6  12      553.77      605.09      8.09 o
  -4   6  12        9.25        6.89      1.59 o
  -3   6  12       38.60       51.93      2.72 o
  -2   6  12       27.04       18.87      2.08 o
  -1   6  12      159.00      185.24      4.78 o
   0   6  12      405.00      437.00      9.52 o
   1   6  12      204.68      188.13      4.91 o
   2   6  12      151.98      157.41      4.52 o
   3   6  12       27.15       27.11      2.36 o
   4   6  12       41.91       39.04      2.65 o
   5   6  12       18.27       22.73      2.11 o
   6   6  12       22.85       19.97      2.56 o
   7   6  12       17.03       21.48      3.28 o
   8   6  12       81.72       94.44      5.02 o
   9   6  12       42.25       52.11      8.31 o
  10   6  12       11.42       14.74      3.86 o
  11   6  12       19.98       35.04      6.18 o
 -11   7  12        0.02        5.15      3.78 o
 -10   7  12        0.15        1.16      4.81 o
  -9   7  12        5.03        8.18      3.86 o
  -8   7  12       95.23      103.06      9.96 o
  -7   7  12        3.19        5.15      4.81 o
  -6   7  12        2.43       -2.06      3.78 o
  -5   7  12       19.13       21.42      2.98 o
  -4   7  12      425.67      374.65      8.03 o
  -3   7  12       18.70       23.89      2.41 o
  -2   7  12       81.00       83.29      3.58 o
  -1   7  12        3.41        2.42      1.87 o
   0   7  12      696.73      662.26     10.61 o
   1   7  12       12.40       11.78      2.15 o
   2   7  12      209.83      212.01      5.54 o
   3   7  12        0.76       -0.45      1.82 o
   4   7  12       37.53       33.75      3.37 o
   5   7  12        4.49        8.71      1.93 o
   6   7  12       15.66       10.99      6.53 o
   7   7  12        9.03       10.31      6.53 o
   8   7  12       25.64       16.15      7.56 o
   9   7  12        0.25        0.34      6.53 o
  -9   8  12        3.16       -4.47      4.47 o
  -8   8  12       19.49       20.61      6.53 o
  -7   8  12        8.79       15.46      5.84 o
  -6   8  12       14.13        9.28      5.15 o
  -5   8  12        9.51       11.30      2.88 o
  -4   8  12       57.54       60.63      3.23 o
  -3   8  12      152.58      170.58      5.14 o
  -2   8  12       29.87       29.08      2.67 o
  -1   8  12        0.30        1.93      2.13 o
   0   8  12        2.31        2.20      1.83 o
   1   8  12        8.91        9.10      2.38 o
   2   8  12       10.34        8.73      2.13 o
   3   8  12       81.68       82.12      5.31 o
   4   8  12        0.01        0.46      1.90 o
   5   8  12        1.80        1.40      2.00 o
   6   8  12        0.53        7.21      6.18 o
   7   8  12       10.70       13.74      7.56 o
   8   8  12        0.00        1.03      6.53 o
   9   8  12       13.44        0.69      6.53 o
  -8   9  12        4.86       13.05      6.53 o
  -7   9  12       29.78       19.58      7.21 o
  -6   9  12        8.32        6.18      5.15 o
  -5   9  12        1.00       -2.67      2.67 o
  -4   9  12        5.83        4.03      2.28 o
  -3   9  12        0.00       -1.95      1.95 o
  -2   9  12       21.14       18.03      2.63 o
  -1   9  12       16.69       23.15      4.61 o
   0   9  12        7.54       10.13      3.03 o
   1   9  12        1.54       -1.10      2.06 o
   2   9  12        1.02        2.59      2.15 o
   3   9  12        1.78        2.17      2.48 o
   4   9  12       17.57       19.07      2.67 o
   5   9  12        1.28        3.17      4.23 o
   6   9  12        7.47       12.71      7.21 o
   7   9  12        1.49       14.43      7.56 o
   8   9  12        7.86        5.84      6.87 o
  -6  10  12        4.69        5.50      5.84 o
  -5  10  12        0.00       -3.05      3.26 o
  -4  10  12        6.35       13.16      2.71 o
  -3  10  12        0.22        0.55      2.29 o
  -2  10  12        1.09        0.74      2.28 o
  -1  10  12       16.70       20.93      2.97 o
   0  10  12        4.56        7.59      2.88 o
   1  10  12       10.08        7.04      3.42 o
   2  10  12        0.48        1.51      2.35 o
   3  10  12        8.87       12.63      3.40 o
   4  10  12       20.89       22.61      4.34 o
   5  10  12        2.50       -1.19      2.87 o
   6  10  12        0.00        4.47      7.90 o
  -4  11  12        0.02       -3.44      4.12 o
  -3  11  12        0.06        7.21      9.79 o
  -2  11  12        8.74       13.55      4.98 o
  -1  11  12        4.58        3.89      4.29 o
   0  11  12        0.25        3.81      4.64 o
   1  11  12        7.39        8.46      4.84 o
   2  11  12        0.00        1.64      5.84 o
   3  11  12       27.29       31.93      6.01 o
 -13   0  13        6.31        4.12      6.53 o
 -11   0  13       14.62       19.94      3.96 o
  -9   0  13       47.33       61.12      7.04 o
  -7   0  13      432.79      392.24      8.36 o
  -5   0  13      686.28      723.39     13.95 o
  -3   0  13       50.83       63.85      2.29 o
  -1   0  13        4.74        8.21      1.31 o
   1   0  13     2555.00     2777.86     34.73 o
   3   0  13      524.25      644.21      8.82 o
   5   0  13      117.56      105.42      4.08 o
   7   0  13      275.89      299.45     15.28 o
   9   0  13        0.17       -1.95      2.54 o
  11   0  13        0.61        3.78      3.30 o
 -13   1  13       24.30       29.77      5.67 o
 -12   1  13        1.41        1.43      2.46 o
 -11   1  13       23.55       28.34      2.99 o
 -10   1  13       38.18       27.12      3.66 o
  -9   1  13       16.96       15.12      2.93 o
  -8   1  13      237.46      203.80      4.56 o
  -7   1  13      249.67      250.88      4.38 o
  -6   1  13       33.53       33.60      1.96 o
  -5   1  13      249.44      262.32      4.66 o
  -4   1  13        9.80        7.48      1.14 o
  -3   1  13       12.55        8.42      1.09 o
  -2   1  13      185.28      157.52      2.64 o
  -1   1  13       43.83       34.77      1.46 o
   0   1  13        1.43        0.92      0.78 o
   1   1  13      613.42      652.49      6.75 o
   2   1  13      266.56      257.36      3.66 o
   3   1  13        7.17       10.53      1.17 o
   4   1  13       24.67       17.35      1.29 o
   5   1  13        0.65        0.91      1.24 o
   6   1  13        1.69        2.39      1.42 o
   7   1  13       85.24       90.50      2.91 o
   8   1  13       25.35       18.84      2.10 o
   9   1  13        3.48        5.08      2.03 o
  10   1  13        7.97        8.73      2.26 o
  11   1  13        3.04        4.50      2.39 o
  12   1  13       17.07       16.44      3.51 o
 -13   2  13       16.43       21.32      6.36 o
 -12   2  13        0.05       -2.64      2.94 o
 -11   2  13        0.37       -1.23      2.28 o
 -10   2  13       26.31       25.46      2.65 o
  -9   2  13       24.82       21.97      2.44 o
  -8   2  13       83.04       74.58      2.96 o
  -7   2  13      124.49      128.53      3.41 o
  -6   2  13        0.01       -0.55      1.26 o
  -5   2  13        0.63        0.45      1.27 o
  -4   2  13      132.16      135.85      2.89 o
  -3   2  13        0.69        2.26      0.99 o
  -2   2  13      458.06      419.67      5.14 o
  -1   2  13       85.39       86.47      1.94 o
   0   2  13        4.61        1.49      0.79 o
   1   2  13       27.89       28.75      1.24 o
   2   2  13       12.10       11.05      1.35 o
   3   2  13       75.38       85.26      2.37 o
   4   2  13       11.26       27.01      1.94 o
   5   2  13      107.24      114.08      3.06 o
   6   2  13      360.76      377.93      8.37 o
   7   2  13      801.21      794.10     11.83 o
   8   2  13       28.62       30.23      2.30 o
   9   2  13       39.79       39.79      2.87 o
  10   2  13       11.36        9.09      2.26 o
  11   2  13        5.87        3.47      2.36 o
  12   2  13        2.45        0.84      2.78 o
 -12   3  13        3.42        6.49      4.29 o
 -11   3  13        3.23        0.85      3.36 o
 -10   3  13       62.11       62.64      6.45 o
  -9   3  13       62.86       69.67      8.73 o
  -8   3  13       23.47       25.37      2.19 o
  -7   3  13        8.96        4.31      2.28 o
  -6   3  13       25.29       19.31      1.80 o
  -5   3  13      180.75      164.39      3.69 o
  -4   3  13       19.60       12.88      1.38 o
  -3   3  13       71.88       83.43      3.84 o
  -2   3  13      166.66      176.73      3.37 o
  -1   3  13        8.65        9.78      0.85 o
   0   3  13       63.74       74.44      1.78 o
   1   3  13       56.97       74.18      2.11 o
   2   3  13        8.66        4.85      2.00 o
   3   3  13       24.32       15.74      1.42 o
   4   3  13        1.77       -0.66      1.16 o
   5   3  13       17.15       24.99      1.97 o
   6   3  13        2.28        3.27      1.55 o
   7   3  13       14.89       13.81      1.95 o
   8   3  13       95.90       98.83      3.41 o
   9   3  13       23.58       35.45      2.52 o
  10   3  13        0.02       -1.44      1.86 o
  11   3  13        4.66        5.21      3.06 o
  12   3  13        1.69        3.33      3.94 o
 -12   4  13       20.20       22.23      6.01 o
 -11   4  13       10.50       10.01      3.33 o
 -10   4  13       73.84       80.88      4.97 o
  -9   4  13       62.17       66.07      3.74 o
  -8   4  13        0.26       -2.27      2.88 o
  -7   4  13        2.06       -2.14      2.14 o
  -6   4  13       13.04       19.28      1.83 o
  -5   4  13        4.05        5.60      1.42 o
  -4   4  13        0.00       -1.18      1.18 o
  -3   4  13       94.27       73.32      2.46 o
  -2   4  13       76.34       79.60      2.54 o
  -1   4  13       29.98       39.58      1.83 o
   0   4  13      387.80      393.00      6.90 o
   1   4  13       22.56       22.31      2.12 o
   2   4  13       15.84       16.20      1.59 o
   3   4  13       53.90       61.28      2.22 o
   4   4  13       82.17       96.48      2.73 o
   5   4  13      749.86      710.98      8.78 o
   6   4  13      132.49      118.87      3.33 o
   7   4  13        4.06        8.76      1.80 o
   8   4  13        2.80        2.49      1.63 o
   9   4  13       10.54        8.28      2.56 o
  10   4  13        8.22        8.83      3.12 o
  11   4  13        0.18       -0.94      3.58 o
 -12   5  13        1.92        5.70      4.00 o
 -11   5  13       12.98       16.96      3.65 o
 -10   5  13       15.10       23.51      3.84 o
  -9   5  13        0.01        3.68      2.86 o
  -8   5  13        3.03        5.09      2.76 o
  -7   5  13      128.07      136.38      5.95 o
  -6   5  13        4.86        3.97      2.13 o
  -5   5  13        0.44        0.82      1.35 o
  -4   5  13        8.29        3.40      1.46 o
  -3   5  13       35.37       38.66      2.16 o
  -2   5  13        9.57        9.94      1.53 o
  -1   5  13      462.38      410.47      7.26 o
   0   5  13      847.97      869.62     12.15 o
   1   5  13       91.32       90.49      3.44 o
   2   5  13      123.33      146.84      3.91 o
   3   5  13      110.19      105.27      3.08 o
   4   5  13        3.19        1.30      1.66 o
   5   5  13      116.64      103.62      2.94 o
   6   5  13        6.91        3.53      1.61 o
   7   5  13       34.94       34.63      2.41 o
   8   5  13        4.94        3.61      2.38 o
   9   5  13        0.93        1.27      2.61 o
  10   5  13        4.33        9.51      3.20 o
  11   5  13        6.32       -1.94      6.01 o
 -11   6  13        2.07        5.15      4.47 o
 -10   6  13        4.79        3.14      3.37 o
  -9   6  13        0.32        1.37      3.27 o
  -8   6  13        4.75        7.21      3.40 o
  -7   6  13       87.16      100.06      6.06 o
  -6   6  13      138.83      148.51     15.46 o
  -5   6  13       40.78       52.32      2.55 o
  -4   6  13       31.38       29.59      4.26 o
  -3   6  13      132.64      142.57      4.32 o
  -2   6  13        2.62        4.92      1.80 o
  -1   6  13       60.78       60.38      3.11 o
   0   6  13      396.47      377.12      7.39 o
   1   6  13      104.33       90.93      3.79 o
   2   6  13       49.82       32.46      3.32 o
   3   6  13       32.91       28.56      2.50 o
   4   6  13      119.95      111.65      4.22 o
   5   6  13       49.17       54.37      2.67 o
   6   6  13       37.92       52.28      5.58 o
   7   6  13       24.44       22.88      3.35 o
   8   6  13        2.67        1.61      2.81 o
   9   6  13       10.96       14.67      3.42 o
  10   6  13        4.49        4.21      3.62 o
 -10   7  13        0.39        3.78      4.12 o
  -9   7  13       12.54        3.44      5.15 o
  -8   7  13        1.91        3.78      4.81 o
  -7   7  13        4.28        0.69      4.47 o
  -6   7  13       29.86       25.42      6.18 o
  -5   7  13        2.87       -0.06      1.79 o
  -4   7  13        3.62        2.72      2.34 o
  -3   7  13        1.10        0.93      1.74 o
  -2   7  13        3.69        1.42      1.80 o
  -1   7  13        0.02        0.61      1.83 o
   0   7  13       12.06       18.78      2.41 o
   1   7  13        0.91        3.63      1.88 o
   2   7  13       59.08       56.16      5.21 o
   3   7  13       13.51        9.01      2.01 o
   4   7  13        0.01       -1.75      1.75 o
   5   7  13       33.13       40.28      2.87 o
   6   7  13       16.70       26.80      7.56 o
   7   7  13        2.37       -2.06      6.18 o
   8   7  13       20.62       19.92      7.21 o
   9   7  13       10.57        6.66      4.00 o
  10   7  13        1.23        2.06      4.81 o
  -9   8  13        1.84        3.44      5.84 o
  -8   8  13       26.11       29.20      6.87 o
  -7   8  13       14.85       12.02      5.15 o
  -6   8  13        0.02       10.31      5.15 o
  -5   8  13       17.99       15.32      2.39 o
  -4   8  13        4.69        2.00      2.20 o
  -3   8  13       60.39       57.78      4.73 o
  -2   8  13       33.24       28.92      2.70 o
  -1   8  13        6.75        6.41      2.12 o
   0   8  13       26.63       30.44      2.80 o
   1   8  13       99.99       74.19      5.01 o
   2   8  13        1.24        2.53      1.99 o
   3   8  13       12.45       12.52      2.42 o
   4   8  13        0.41        0.50      1.98 o
   5   8  13       16.76       14.68      2.41 o
   6   8  13       18.61       28.17      8.59 o
   7   8  13        0.01        2.06      6.53 o
   8   8  13        3.08        0.34      7.21 o
   9   8  13        0.33        5.84      7.56 o
  -8   9  13        9.94       10.99      6.53 o
  -7   9  13        1.22        5.50      5.84 o
  -6   9  13        8.21        3.78      5.15 o
  -5   9  13        1.64        1.34      3.41 o
  -4   9  13        6.31        8.23      2.42 o
  -3   9  13       50.31       42.44      3.27 o
  -2   9  13        0.91       -2.00      2.00 o
  -1   9  13       11.19       12.47      2.56 o
   0   9  13        1.38        0.45      2.13 o
   1   9  13        0.92       -1.68      2.03 o
   2   9  13        0.08        1.80      2.22 o
   3   9  13        0.44        3.14      2.26 o
   4   9  13        3.12        4.58      2.31 o
   5   9  13       37.06       41.09      3.83 o
   6   9  13       20.57       26.45      8.93 o
   7   9  13        0.89        5.50      7.21 o
  -6  10  13        0.70        5.15      5.50 o
  -5  10  13        0.01       -1.70      2.49 o
  -4  10  13       10.23        7.17      2.59 o
  -3  10  13        2.01        3.68      2.42 o
  -2  10  13        1.54        2.59      2.38 o
  -1  10  13        2.53       -2.11      2.48 o
   0  10  13        1.26        1.98      2.42 o
   1  10  13        1.92        2.36      2.44 o
   2  10  13        5.46        6.09      2.64 o
   3  10  13       14.05       12.53      2.85 o
   4  10  13        3.15        4.11      2.67 o
   5  10  13        1.41        3.09      3.53 o
  -3  11  13        2.66        8.24      6.53 o
  -2  11  13        0.34        1.03      4.13 o
  -1  11  13        8.83        7.04      4.62 o
   0  11  13        2.66        2.46      7.21 o
   1  11  13       10.94        7.62      4.98 o
   2  11  13        1.65        1.57      4.12 o
   3  11  13        1.22        6.53      6.18 o
 -12   0  14       68.78       70.88      6.01 o
 -10   0  14        7.80       13.45      6.36 o
  -8   0  14        0.45        2.98      2.80 o
  -6   0  14      341.76      354.71      7.65 o
  -4   0  14        0.17        0.88      1.65 o
  -2   0  14      165.44      181.02      3.96 o
   0   0  14      131.32      112.96      5.57 o
   2   0  14      128.52      148.15      3.70 o
   4   0  14      162.17      158.80      4.79 o
   6   0  14      174.92      175.20      5.46 o
   8   0  14      343.14      347.60      8.15 o
  10   0  14       15.51        7.95      3.30 o
  12   0  14        0.47       13.05      6.18 o
 -13   1  14        0.89        6.87      4.86 o
 -12   1  14        6.89       10.16      2.87 o
 -11   1  14        7.09        6.74      2.44 o
 -10   1  14        1.06       -1.77      1.96 o
  -9   1  14        0.70       -1.91      1.91 o
  -8   1  14      152.43      132.29      3.86 o
  -7   1  14      121.12      108.41      3.05 o
  -6   1  14        0.29       -1.11      1.68 o
  -5   1  14       64.74       53.91      2.82 o
  -4   1  14        2.19        2.87      1.07 o
  -3   1  14      117.03      113.02      2.67 o
  -2   1  14      146.24      144.05      2.48 o
  -1   1  14      102.47      123.35      2.34 o
   0   1  14       12.40       10.96      1.03 o
   1   1  14      361.97      345.05      4.22 o
   2   1  14     1485.71     1540.40     13.78 o
   3   1  14      131.21      116.26      2.65 o
   4   1  14        1.53        6.93      1.43 o
   5   1  14        7.84        7.95      1.49 o
   6   1  14      461.07      442.15      6.68 o
   7   1  14        5.05        3.57      1.56 o
   8   1  14      282.07      285.48      6.12 o
   9   1  14        5.02        4.63      2.08 o
  10   1  14        6.03        4.56      2.20 o
  11   1  14       14.89       13.69      2.67 o
  12   1  14        5.98        9.49      4.35 o
 -12   2  14       17.44       20.87      4.64 o
 -11   2  14        4.93        5.26      2.42 o
 -10   2  14        1.41        2.78      2.19 o
  -9   2  14      114.21      107.72      4.17 o
  -8   2  14       47.08       40.39      2.47 o
  -7   2  14       69.21       61.63      2.58 o
  -6   2  14       22.08       19.31      1.79 o
  -5   2  14        3.74        1.42      1.32 o
  -4   2  14      329.18      342.05      5.67 o
  -3   2  14        5.50        9.62      1.36 o
  -2   2  14        5.75        3.45      1.01 o
  -1   2  14       11.80       20.79      1.22 o
   0   2  14      138.18      143.29      2.60 o
   1   2  14       90.70       89.50      2.13 o
   2   2  14      203.74      231.18      5.25 o
   3   2  14      206.25      160.36      3.22 o
   4   2  14       51.07       49.19      1.98 o
   5   2  14      386.44      408.17      6.05 o
   6   2  14       24.60       14.78      1.77 o
   7   2  14       19.60       15.96      1.85 o
   8   2  14       80.19       75.18      3.21 o
   9   2  14       67.70       64.45      3.33 o
  10   2  14        0.97        2.98      2.28 o
  11   2  14       13.39       13.74      3.18 o
  12   2  14        2.47       -1.53      4.04 o
 -12   3  14       15.73       25.36     12.37 o
 -11   3  14       28.36       30.69      3.94 o
 -10   3  14       28.66       26.69      3.70 o
  -9   3  14       27.04       30.30      2.72 o
  -8   3  14        9.67       12.53      2.07 o
  -7   3  14       51.26       49.03      3.79 o
  -6   3  14       23.35       26.93      2.90 o
  -5   3  14      155.11      176.97      4.08 o
  -4   3  14       39.60       46.95      2.02 o
  -3   3  14      774.33      723.66      8.41 o
  -2   3  14        8.57       16.96      1.52 o
  -1   3  14      365.53      394.44      5.56 o
   0   3  14      196.28      194.24      2.91 o
   1   3  14       57.02       76.09      2.31 o
   2   3  14      270.91      329.41      5.18 o
   3   3  14        9.78       15.65      1.48 o
   4   3  14      131.79      147.01      3.21 o
   5   3  14      840.25      824.12      9.76 o
   6   3  14       34.36       37.58      2.18 o
   7   3  14      159.17      168.62      3.91 o
   8   3  14        9.38        9.88      1.95 o
   9   3  14        1.11        1.21      1.98 o
  10   3  14        3.87        5.35      2.21 o
  11   3  14       16.12       19.96      4.28 o
  12   3  14        1.27        4.89      4.04 o
 -12   4  14        0.59        3.23      4.06 o
 -11   4  14        7.46        8.56      3.30 o
 -10   4  14        0.17        0.81      2.78 o
  -9   4  14        2.07        8.02      2.37 o
  -8   4  14      218.70      251.95      7.81 o
  -7   4  14      243.67      249.67      5.63 o
  -6   4  14      243.79      231.25      4.73 o
  -5   4  14       42.79       42.21      2.77 o
  -4   4  14      213.56      228.52      4.20 o
  -3   4  14       83.64       68.35      2.47 o
  -2   4  14       23.23       24.24      1.71 o
  -1   4  14       43.89       52.25      2.30 o
   0   4  14      625.47      621.93      8.64 o
   1   4  14      165.81      149.76      3.36 o
   2   4  14        5.16        4.39      1.38 o
   3   4  14        1.72        0.99      1.23 o
   4   4  14      117.84       99.87      2.83 o
   5   4  14      245.16      243.20      4.71 o
   6   4  14      104.82       95.85      4.71 o
   7   4  14        1.24        0.92      1.70 o
   8   4  14        1.53        1.34      1.80 o
   9   4  14       15.27       19.57      2.33 o
  10   4  14       29.14       28.73      3.81 o
  11   4  14        0.62        5.55      4.06 o
 -11   5  14       33.02       34.26      5.25 o
 -10   5  14        6.31       10.47      3.26 o
  -9   5  14        4.11        3.23      2.81 o
  -8   5  14       12.25        8.66      3.06 o
  -7   5  14       82.19       81.28      6.36 o
  -6   5  14       41.64       32.30      2.37 o
  -5   5  14      597.34      573.82      7.54 o
  -4   5  14       81.31       90.35      3.85 o
  -3   5  14       24.15       31.76      2.11 o
  -2   5  14      311.75      309.70      6.30 o
  -1   5  14      196.99      190.38      4.93 o
   0   5  14       98.09       91.57      4.56 o
   1   5  14       34.71       34.70      3.22 o
   2   5  14      250.80      254.90      5.96 o
   3   5  14        1.02       -0.16      1.43 o
   4   5  14      105.06       88.43      3.35 o
   5   5  14       64.13       51.93      2.68 o
   6   5  14       22.61       11.56      1.82 o
   7   5  14        3.58        4.49      1.85 o
   8   5  14        0.26       -0.93      2.63 o
   9   5  14        3.38       -1.23      3.22 o
  10   5  14       27.44       25.83      3.91 o
  11   5  14        7.48        8.93      5.50 o
 -11   6  14        2.70        2.06      4.47 o
 -10   6  14        4.76        8.83      3.62 o
  -9   6  14        0.55        0.15      3.37 o
  -8   6  14       13.62       17.35      3.76 o
  -7   6  14       53.88       53.78      4.98 o
  -6   6  14      107.74       97.24      4.07 o
  -5   6  14       18.39       20.17      2.23 o
  -4   6  14        1.11        0.79      1.77 o
  -3   6  14        1.07       -1.64      1.64 o
  -2   6  14       30.14       32.05      2.56 o
  -1   6  14       31.62       25.78      2.45 o
   0   6  14       55.25       44.45      2.91 o
   1   6  14       21.60       18.77      2.36 o
   2   6  14       36.87       42.01      4.26 o
   3   6  14        3.04        0.68      1.75 o
   4   6  14       28.45       21.09      2.14 o
   5   6  14       20.13       18.95      2.69 o
   6   6  14      127.63      119.34      3.86 o
   7   6  14       20.67       17.97      2.47 o
   8   6  14        0.00        2.23      5.71 o
   9   6  14        0.00       -3.87      4.35 o
  10   6  14        0.79        0.85      3.62 o
  -9   7  14       13.64       11.34      5.84 o
  -8   7  14       17.53       18.21      6.18 o
  -7   7  14       33.80       36.76      7.21 o
  -6   7  14       20.82       31.95      6.87 o
  -5   7  14       10.01        9.38      2.11 o
  -4   7  14       40.68       42.39      2.95 o
  -3   7  14        4.30        6.22      2.02 o
  -2   7  14       24.03       23.00      2.48 o
  -1   7  14      164.22      143.07      4.66 o
   0   7  14      166.11      154.24      7.69 o
   1   7  14       36.64       35.54      4.31 o
   2   7  14        0.75        0.01      1.87 o
   3   7  14       12.61        7.00      2.12 o
   4   7  14        7.22        6.29      2.13 o
   5   7  14        0.81       -0.25      1.92 o
   6   7  14        0.43       -0.61      2.73 o
   7   7  14       21.95       18.21      7.56 o
   8   7  14        1.64       -1.50      3.62 o
   9   7  14        2.71       -2.68      3.69 o
  -9   8  14       24.64       30.57      7.56 o
  -8   8  14        1.98        2.75      4.81 o
  -7   8  14        0.64        4.81      4.81 o
  -6   8  14        0.97       -3.78      3.78 o
  -5   8  14      166.39      153.11      7.72 o
  -4   8  14       99.44       88.82      3.99 o
  -3   8  14       59.33       60.22      3.46 o
  -2   8  14       11.80       14.70      2.48 o
  -1   8  14       15.52       13.06      2.38 o
   0   8  14        8.23        6.85      2.18 o
   1   8  14       21.58       21.58      2.72 o
   2   8  14        7.27       12.16      2.47 o
   3   8  14       70.55       74.76      4.86 o
   4   8  14        4.52        3.69      2.63 o
   5   8  14        0.72       -1.26      2.57 o
   6   8  14        6.56       10.23      3.65 o
   7   8  14       15.47       17.18      7.56 o
   8   8  14       28.76       27.14      8.93 o
  -8   9  14        0.05        2.06      5.84 o
  -7   9  14       14.52       20.27      7.21 o
  -6   9  14       11.25        7.90      5.50 o
  -5   9  14        2.79        4.36      2.55 o
  -4   9  14       33.24       29.00      3.05 o
  -3   9  14       16.59       20.73      2.87 o
  -2   9  14        0.32        0.72      2.12 o
  -1   9  14       22.42       21.50      2.91 o
   0   9  14       11.49        8.37      2.44 o
   1   9  14        0.32       -0.68      2.18 o
   2   9  14        0.21       -0.13      2.77 o
   3   9  14        0.21        1.70      2.32 o
   4   9  14        3.95       -0.16      2.23 o
   5   9  14       49.66       57.46      5.51 o
   6   9  14       11.44       19.98     10.48 o
   7   9  14        7.58       15.46      8.59 o
  -5  10  14        0.07       -1.95      3.22 o
  -4  10  14       13.86       19.68      3.37 o
  -3  10  14       21.43       26.36      3.57 o
  -2  10  14       19.13       15.23      2.96 o
  -1  10  14        1.42        0.45      2.48 o
   0  10  14        3.53        1.78      2.43 o
   1  10  14        8.51        8.54      2.75 o
   2  10  14        0.02        0.28      2.37 o
   3  10  14        0.42        2.12      2.58 o
   4  10  14       19.53       17.47      3.15 o
   5  10  14        0.53       -4.12      4.47 o
  -3  11  14        5.78        4.81      6.87 o
  -2  11  14       11.55       10.99      7.90 o
  -1  11  14        1.97        2.20      4.20 o
   0  11  14        0.15        5.27      4.37 o
   1  11  14        2.64        1.50      5.15 o
   2  11  14        0.00        2.06      6.18 o
   3  11  14       20.96       30.23      8.24 o
 -11   0  15       10.43        9.98      3.71 o
  -9   0  15        3.04        3.58      2.88 o
  -7   0  15      368.69      340.55      7.73 o
  -5   0  15       14.04       12.27      2.54 o
  -3   0  15      265.53      266.85      5.26 o
  -1   0  15      336.85      374.17      7.20 o
   1   0  15      938.78     1024.29     18.48 o
   3   0  15      532.37      485.11      9.23 o
   5   0  15       32.05       30.12      3.54 o
   7   0  15       92.53       77.94      4.10 o
   9   0  15       35.87       31.36      4.12 o
  11   0  15       16.91       14.84      4.00 o
 -12   1  15        3.97        4.49      3.18 o
 -11   1  15        0.01        2.25      2.42 o
 -10   1  15        0.76        3.64      2.29 o
  -9   1  15       59.80       50.68      3.23 o
  -8   1  15        0.20       -1.52      1.52 o
  -7   1  15       47.05       42.87      2.21 o
  -6   1  15        3.04       -1.21      1.21 o
  -5   1  15      356.43      338.05      5.76 o
  -4   1  15      200.86      196.50      4.54 o
  -3   1  15       17.89       25.30      1.57 o
  -2   1  15        5.88        2.84      1.07 o
  -1   1  15        1.47        1.47      0.90 o
   0   1  15      378.87      363.82      4.46 o
   1   1  15        0.07       -0.17      0.90 o
   2   1  15      848.54      849.45      8.65 o
   3   1  15     1068.04     1111.98     14.05 o
   4   1  15      100.10       84.92      3.35 o
   5   1  15        7.13       12.23      1.69 o
   6   1  15       16.90       21.88      1.98 o
   7   1  15      107.61      117.13      3.46 o
   8   1  15      111.68      121.59      5.29 o
   9   1  15       46.69       41.01      3.56 o
  10   1  15       19.18       19.52      2.93 o
  11   1  15       12.34        9.02      3.26 o
  12   1  15        1.31       -1.47      3.96 o
 -12   2  15       20.56       25.97      3.84 o
 -11   2  15        0.09       -1.01      2.30 o
 -10   2  15       72.07       78.68      3.93 o
  -9   2  15        0.73       -0.43      2.46 o
  -8   2  15       91.38       92.38      3.43 o
  -7   2  15       16.50       15.88      1.83 o
  -6   2  15       65.19       57.73      2.58 o
  -5   2  15        3.17        3.82      1.50 o
  -4   2  15      144.79      146.02      3.51 o
  -3   2  15      365.16      377.83      5.43 o
  -2   2  15       60.91       79.51      2.79 o
  -1   2  15      164.74      175.55      2.93 o
   0   2  15      226.43      238.25      4.54 o
   1   2  15      688.58      717.81      7.14 o
   2   2  15      176.25      165.23      3.24 o
   3   2  15        9.79        7.81      1.39 o
   4   2  15        3.09       10.19      1.62 o
   5   2  15      134.52      148.85      3.74 o
   6   2  15      201.28      212.71      4.41 o
   7   2  15       85.08       91.02      3.09 o
   8   2  15       92.29      108.36      3.81 o
   9   2  15        0.08       -1.91      1.91 o
  10   2  15       31.24       32.04      3.06 o
  11   2  15        5.56        6.39      2.96 o
 -12   3  15       71.51      100.79      7.67 o
 -11   3  15        2.72        4.46      3.10 o
 -10   3  15        3.59        1.65      2.26 o
  -9   3  15       62.56       59.86      4.66 o
  -8   3  15      118.64      126.38      4.28 o
  -7   3  15        0.30       -1.70      1.70 o
  -6   3  15       34.88       34.59      2.27 o
  -5   3  15        6.02        3.04      1.64 o
  -4   3  15        1.95        6.45      1.47 o
  -3   3  15      389.81      433.72      6.05 o
  -2   3  15      155.74      149.43      3.41 o
  -1   3  15      332.68      334.68      6.14 o
   0   3  15       23.38       19.11      1.43 o
   1   3  15       28.28       31.37      1.74 o
   2   3  15        0.33        1.78      1.34 o
   3   3  15      169.07      140.41      3.17 o
   4   3  15      397.68      381.20      5.40 o
   5   3  15      862.28      895.21     12.50 o
   6   3  15      358.76      373.92      6.08 o
   7   3  15       19.03       23.44      2.00 o
   8   3  15       30.39       29.93      2.85 o
   9   3  15        1.71        2.27      2.07 o
  10   3  15       13.04       22.10      2.83 o
  11   3  15        0.30       -2.06      2.59 o
 -12   4  15        7.26       10.89      5.15 o
 -11   4  15        2.16        2.11      4.04 o
 -10   4  15       28.56       26.62      3.88 o
  -9   4  15        0.00       -1.00      3.47 o
  -8   4  15        9.88       18.58      2.39 o
  -7   4  15        2.77        3.02      1.82 o
  -6   4  15      295.91      276.70      5.43 o
  -5   4  15      364.97      380.68      6.50 o
  -4   4  15        2.24        0.33      1.43 o
  -3   4  15      325.56      324.93      5.20 o
  -2   4  15      259.24      257.05      4.65 o
  -1   4  15       70.29       75.22      3.22 o
   0   4  15        0.37        0.46      1.73 o
   1   4  15       18.03       15.16      1.87 o
   2   4  15       49.86       54.94      3.16 o
   3   4  15       17.14       10.66      1.62 o
   4   4  15       78.65       78.28      2.62 o
   5   4  15       32.58       30.44      2.18 o
   6   4  15       23.62       23.50      2.00 o
   7   4  15        3.01        1.74      1.96 o
   8   4  15        3.14        3.55      1.93 o
   9   4  15       29.67       31.40      2.67 o
  10   4  15        7.11       10.72      2.63 o
  11   4  15        0.00        1.24      4.00 o
 -11   5  15        5.31        7.60      4.29 o
 -10   5  15        0.41       -2.85      2.85 o
  -9   5  15       37.94       41.65      4.35 o
  -8   5  15       45.71       48.58      4.29 o
  -7   5  15       15.18       19.82      2.39 o
  -6   5  15      120.80      115.69      5.56 o
  -5   5  15      134.51      136.93      6.09 o
  -4   5  15       12.91       20.91      2.01 o
  -3   5  15       35.79       43.19      2.38 o
  -2   5  15       16.79       17.18      2.21 o
  -1   5  15      207.48      211.04      5.25 o
   0   5  15       97.72       85.41      4.66 o
   1   5  15       46.28       35.62      2.63 o
   2   5  15      115.84       95.36      4.31 o
   3   5  15       70.74       72.13      3.09 o
   4   5  15       28.62       28.79      2.06 o
   5   5  15        4.68        1.34      2.33 o
   6   5  15       11.81       15.30      2.01 o
   7   5  15       36.75       40.33      2.93 o
   8   5  15        0.85        1.00      2.07 o
   9   5  15        0.06       -0.74      2.69 o
  10   5  15        1.23       -3.40      3.40 o
 -11   6  15        1.53        3.78      4.81 o
 -10   6  15        2.94        6.21      3.78 o
  -9   6  15        0.15        4.18      3.52 o
  -8   6  15        0.07       -2.91      2.91 o
  -7   6  15       42.75       34.40      4.47 o
  -6   6  15       15.47       14.67      2.46 o
  -5   6  15       35.57       38.39      3.97 o
  -4   6  15       40.80       37.96      2.67 o
  -3   6  15        0.67       -2.43      2.53 o
  -2   6  15      195.54      193.76      5.19 o
  -1   6  15       16.52        8.32      2.03 o
   0   6  15       86.98       77.95      3.50 o
   1   6  15       62.86       60.83      3.24 o
   2   6  15       37.14       40.95      2.98 o
   3   6  15       19.10       15.95      2.29 o
   4   6  15      132.13      128.87      4.06 o
   5   6  15        0.00       -0.41      1.91 o
   6   6  15       25.21       17.38      2.43 o
   7   6  15       21.08       19.07      2.90 o
   8   6  15        5.46        2.53      2.85 o
   9   6  15       15.19       15.52      3.61 o
  10   6  15        4.91       -2.58      3.64 o
  -9   7  15        4.90       14.43      5.84 o
  -8   7  15       24.02       28.86      6.87 o
  -7   7  15       60.53       84.85      9.62 o
  -6   7  15        6.55       13.70      6.87 o
  -5   7  15       45.39       59.89      3.32 o
  -4   7  15        6.37        1.11      2.53 o
  -3   7  15        1.48        1.03      1.95 o
  -2   7  15       13.28       13.55      2.58 o
  -1   7  15       14.22       12.19      2.21 o
   0   7  15       32.83       27.67      2.69 o
   1   7  15       25.87       31.71      2.84 o
   2   7  15       39.06       39.39      3.06 o
   3   7  15        3.84        1.93      2.01 o
   4   7  15        7.67        7.20      2.21 o
   5   7  15        0.07       -0.37      2.28 o
   6   7  15        9.03        3.90      3.04 o
   7   7  15        6.39        8.84      2.68 o
   8   7  15        0.71       -1.44      3.80 o
   9   7  15        3.37        2.65      4.12 o
  -9   8  15        0.01        3.78      5.84 o
  -8   8  15        2.33       11.68      6.18 o
  -7   8  15        4.78        3.78      5.50 o
  -6   8  15        3.21        4.81      4.81 o
  -5   8  15        0.06        0.90      2.28 o
  -4   8  15       16.91       24.68      2.80 o
  -3   8  15       70.52       86.57      6.30 o
  -2   8  15       62.94       68.61      3.73 o
  -1   8  15       41.34       30.56      2.97 o
   0   8  15       20.27       28.28      3.32 o
   1   8  15        1.47        4.73      2.21 o
   2   8  15        4.05        1.83      2.08 o
   3   8  15        0.53        2.81      2.13 o
   4   8  15        6.32        6.45      2.42 o
   5   8  15        5.57        7.17      2.84 o
   6   8  15       28.89       24.38      4.37 o
   7   8  15        0.47       -2.06      6.87 o
   8   8  15        1.84       -1.37      6.87 o
  -7   9  15        9.21        8.93      5.84 o
  -6   9  15       12.44        9.96      6.18 o
  -5   9  15       35.22       41.53      5.84 o
  -4   9  15        0.01        0.93      3.70 o
  -3   9  15        7.58       14.94      2.74 o
  -2   9  15        0.28        2.77      2.32 o
  -1   9  15       67.67       78.21      4.18 o
   0   9  15        0.80       -2.03      2.03 o
   1   9  15       31.31       34.67      3.42 o
   2   9  15        1.07        1.13      2.30 o
   3   9  15        2.50        5.92      2.55 o
   4   9  15        0.76       -0.27      2.33 o
   5   9  15       17.75       25.80      4.37 o
   6   9  15        1.09        1.00      3.89 o
  -5  10  15        7.44       15.46      5.15 o
  -4  10  15        5.51       13.75      3.25 o
  -3  10  15       15.95       15.74      4.05 o
  -2  10  15        4.36        7.44      2.74 o
  -1  10  15        2.29        2.33      2.50 o
   0  10  15        2.08        3.80      2.58 o
   1  10  15        0.12       -2.23      2.28 o
   2  10  15        0.03       -1.27      2.43 o
   3  10  15       17.26       15.40      3.95 o
   4  10  15        3.19        1.40      3.88 o
  -3  11  15        0.00        2.75      7.21 o
  -2  11  15        1.95       12.02      6.87 o
  -1  11  15       13.89       14.43      7.56 o
   0  11  15        7.57        5.84      6.87 o
   1  11  15       11.92       12.37      6.87 o
   2  11  15        7.72       15.12      7.56 o
 -12   0  16       12.32       14.43      6.87 o
 -10   0  16        2.63        5.45      3.47 o
  -8   0  16       90.23       78.55      6.53 o
  -6   0  16        0.33        0.52      3.03 o
  -4   0  16       85.10       86.47      6.01 o
  -2   0  16       33.40       47.17      2.45 o
   0   0  16      357.53      365.99      6.47 o
   2   0  16        1.10        2.06      1.51 o
   4   0  16        1.18        1.84      2.24 o
   6   0  16       31.96       28.41      2.86 o
   8   0  16        0.01       -2.09      3.00 o
  10   0  16       52.35       47.87      4.87 o
 -12   1  16        0.34       -1.37      3.89 o
 -11   1  16        0.69        3.97      2.54 o
 -10   1  16        3.51        1.34      2.27 o
  -9   1  16        3.37        5.76      2.29 o
  -8   1  16       59.65       51.58      2.83 o
  -7   1  16       74.60       72.32      2.75 o
  -6   1  16       23.20       24.09      2.04 o
  -5   1  16       31.28       32.78      2.19 o
  -4   1  16        9.54       10.62      1.80 o
  -3   1  16       93.91      105.02      2.87 o
  -2   1  16      208.01      201.60      3.21 o
  -1   1  16      688.08      671.43      7.27 o
   0   1  16      420.71      427.79      5.08 o
   1   1  16      134.43      158.90      3.09 o
   2   1  16        1.08        4.42      1.39 o
   3   1  16       31.59       37.42      1.87 o
   4   1  16      247.69      221.73      4.39 o
   5   1  16       30.29       22.66      1.93 o
   6   1  16       44.93       45.99      2.61 o
   7   1  16      106.58      106.73      3.37 o
   8   1  16       60.99       49.89      2.88 o
   9   1  16       40.11       44.49      3.20 o
  10   1  16        9.28       12.15      2.59 o
  11   1  16        5.71        7.56      4.37 o
 -12   2  16        0.03        5.60      3.43 o
 -11   2  16       28.30       30.79      5.17 o
 -10   2  16        0.40        0.96      2.26 o
  -9   2  16        2.61        2.37      2.19 o
  -8   2  16        9.05        7.50      1.99 o
  -7   2  16        1.38        1.81      1.57 o
  -6   2  16      116.55       96.56      3.37 o
  -5   2  16      172.72      155.18      4.00 o
  -4   2  16      342.73      334.00      5.89 o
  -3   2  16       22.09       25.88      1.79 o
  -2   2  16      281.75      301.23      4.88 o
  -1   2  16      142.16      131.64      2.81 o
   0   2  16        0.60        0.66      1.09 o
   1   2  16        3.99        2.94      1.08 o
   2   2  16      363.49      326.56      4.81 o
   3   2  16       22.13       18.67      1.61 o
   4   2  16      156.47      157.19      3.80 o
   5   2  16      542.26      499.76      7.13 o
   6   2  16        1.48        2.83      1.57 o
   7   2  16        2.48        0.01      1.53 o
   8   2  16        6.39        7.24      2.01 o
   9   2  16       36.35       33.13      3.00 o
  10   2  16        0.57       -0.60      2.68 o
  11   2  16        6.99       12.61      4.49 o
 -12   3  16       33.81       56.31      8.24 o
 -11   3  16        0.44        1.06      2.93 o
 -10   3  16       10.31       14.79      2.73 o
  -9   3  16        4.77        3.68      2.53 o
  -8   3  16        2.24        2.32      1.97 o
  -7   3  16       94.16       92.66      4.02 o
  -6   3  16        8.22        3.99      1.68 o
  -5   3  16      213.78      194.86      4.62 o
  -4   3  16     1517.16     1481.67     15.03 o
  -3   3  16      750.24      790.92     10.09 o
  -2   3  16      318.07      314.31      5.04 o
  -1   3  16      265.37      280.02      4.93 o
   0   3  16      309.11      306.11      6.30 o
   1   3  16      448.89      401.04      5.50 o
   2   3  16       59.15       75.54      2.67 o
   3   3  16      187.20      162.70      3.51 o
   4   3  16      422.01      455.87      6.18 o
   5   3  16        4.42       10.70      1.86 o
   6   3  16       28.96       34.08      2.27 o
   7   3  16       27.00       25.72      2.18 o
   8   3  16        6.41        2.42      1.96 o
   9   3  16        0.36       -0.73      2.94 o
  10   3  16       81.83       91.28      5.82 o
  11   3  16       18.13       14.41      4.87 o
 -11   4  16       50.47       81.82      7.09 o
 -10   4  16       33.52       23.61      5.93 o
  -9   4  16        9.68       11.35      2.81 o
  -8   4  16       52.81       48.96      3.27 o
  -7   4  16      162.49      162.91      4.92 o
  -6   4  16      133.65      119.10      4.42 o
  -5   4  16       56.32       57.15      2.86 o
  -4   4  16      117.81      120.47      3.89 o
  -3   4  16      104.10      112.51      3.31 o
  -2   4  16        5.75        5.97      1.56 o
  -1   4  16       41.43       43.43      3.72 o
   0   4  16      137.46      154.76      4.09 o
   1   4  16        0.63        0.04      1.72 o
   2   4  16      157.34      149.21      4.06 o
   3   4  16       21.54       21.43      1.90 o
   4   4  16        1.35        2.26      1.44 o
   5   4  16       68.62       72.17      3.89 o
   6   4  16      107.73      119.96      3.54 o
   7   4  16       70.25       72.89      3.29 o
   8   4  16       15.04       10.55      2.26 o
   9   4  16        1.41        1.19      2.07 o
  10   4  16        0.03       -2.27      2.27 o
  11   4  16        0.04       -3.76      3.94 o
 -11   5  16        8.23       11.19      4.68 o
 -10   5  16       31.02       36.14      4.31 o
  -9   5  16        5.44        1.29      2.92 o
  -8   5  16        0.18       -2.43      3.07 o
  -7   5  16       12.21       10.16      2.64 o
  -6   5  16       57.25       61.05      3.17 o
  -5   5  16      213.92      233.83      9.52 o
  -4   5  16      177.01      149.06      3.98 o
  -3   5  16        6.47        2.25      1.74 o
  -2   5  16       19.27       22.09      2.36 o
  -1   5  16        0.92        2.70      1.86 o
   0   5  16       33.01       31.74      2.73 o
   1   5  16      124.85      111.03      4.07 o
   2   5  16       49.08       42.33      2.66 o
   3   5  16       19.36       10.07      1.91 o
   4   5  16       87.64       96.28      3.18 o
   5   5  16        6.06        9.01      1.96 o
   6   5  16       84.18       98.17      3.64 o
   7   5  16        0.81       -1.46      2.01 o
   8   5  16        3.76        6.44      2.34 o
   9   5  16       27.55       38.89      3.25 o
  10   5  16        0.33        3.44      5.15 o
 -10   6  16        0.58       -0.13      3.47 o
  -9   6  16        5.53        2.05      3.52 o
  -8   6  16       21.32       23.83      4.35 o
  -7   6  16        0.10       -0.62      2.22 o
  -6   6  16       61.26       62.17      4.51 o
  -5   6  16        0.25        0.39      2.22 o
  -4   6  16        0.01       -1.67      1.74 o
  -3   6  16       39.46       44.32      2.97 o
  -2   6  16       51.90       52.12      5.55 o
  -1   6  16       21.72       23.72      2.47 o
   0   6  16        0.02        0.63      1.80 o
   1   6  16       68.47       60.08      3.26 o
   2   6  16       71.08       59.82      3.37 o
   3   6  16       35.42       41.06      3.37 o
   4   6  16        2.07        0.07      1.66 o
   5   6  16       14.07       19.58      2.59 o
   6   6  16        6.99        7.59      2.68 o
   7   6  16       19.58       23.44      4.07 o
   8   6  16        5.60        2.33      2.57 o
   9   6  16       16.81       26.42      5.03 o
  -9   7  16       27.20       22.67      7.21 o
  -8   7  16        5.54       -3.44      4.81 o
  -7   7  16        0.07       -2.40      4.12 o
  -6   7  16        7.25        6.53      2.97 o
  -5   7  16        0.31       -0.59      2.53 o
  -4   7  16        8.08       14.89      2.44 o
  -3   7  16        0.51        1.22      2.23 o
  -2   7  16       26.57       37.33      3.27 o
  -1   7  16       10.88        6.65      3.12 o
   0   7  16       37.30       31.62      2.91 o
   1   7  16        4.39        2.47      1.99 o
   2   7  16        4.97        5.52      2.28 o
   3   7  16        2.38        0.99      1.99 o
   4   7  16        2.11       -0.29      1.97 o
   5   7  16       14.10       18.21      3.12 o
   6   7  16        2.81        3.57      4.64 o
   7   7  16        0.94        2.68      2.79 o
   8   7  16       14.71       10.45      4.45 o
   9   7  16        0.02       -2.40      7.73 o
  -8   8  16        0.24        4.12      6.18 o
  -7   8  16        0.54        1.03      5.50 o
  -6   8  16       14.46       10.08      3.78 o
  -5   8  16       46.89       61.98      5.02 o
  -4   8  16       77.58       88.24      4.12 o
  -3   8  16       51.94       60.04      3.70 o
  -2   8  16       13.88       15.95      2.64 o
  -1   8  16        0.73        5.58      2.21 o
   0   8  16       21.03       13.23      2.55 o
   1   8  16        5.09       -0.91      2.10 o
   2   8  16        8.57        4.94      2.34 o
   3   8  16        4.01        1.72      2.21 o
   4   8  16        4.57        4.24      2.78 o
   5   8  16        0.08       -1.21      6.27 o
   6   8  16        8.28        8.47      3.84 o
   7   8  16        3.26        6.45      5.32 o
   8   8  16       15.60       24.05      8.93 o
  -7   9  16        0.13        1.03      5.84 o
  -6   9  16        0.99       -0.20      3.30 o
  -5   9  16        2.80        0.57      3.22 o
  -4   9  16       16.30       24.55      3.22 o
  -3   9  16       10.32        8.97      2.58 o
  -2   9  16       56.53       59.59      5.01 o
  -1   9  16       14.16       12.47      2.73 o
   0   9  16        5.77        2.39      2.36 o
   1   9  16        4.88        6.01      2.53 o
   2   9  16        0.05        0.63      2.32 o
   3   9  16       10.37       13.97      3.07 o
   4   9  16        0.17        0.33      2.41 o
   5   9  16        8.63       11.85      4.32 o
   6   9  16        8.70        6.87      4.81 o
  -4  10  16       21.29       21.30      6.18 o
  -3  10  16       28.03       23.64      4.04 o
  -2  10  16        3.69        2.65      3.26 o
  -1  10  16        2.66        2.86      4.25 o
   0  10  16        1.64        2.15      3.96 o
   1  10  16        0.75        5.15      4.62 o
   2  10  16        0.08        3.44      6.70 o
   3  10  16       22.75       32.22      4.56 o
   4  10  16        0.00        5.35      4.00 o
 -11   0  17        4.12        2.73      3.80 o
  -9   0  17       95.21       84.39      7.39 o
  -7   0  17      118.72      102.77      7.52 o
  -5   0  17       95.37       85.58      4.86 o
  -3   0  17      215.31      192.11      6.65 o
  -1   0  17       81.30      101.99      4.12 o
   1   0  17       67.83       73.02      3.05 o
   3   0  17        0.28        1.55      1.84 o
   5   0  17      208.82      204.44     10.29 o
   7   0  17      252.54      246.95      7.02 o
   9   0  17        9.10        3.34      3.30 o
  11   0  17        4.46        6.18      6.53 o
 -12   1  17        1.12       -1.56      5.84 o
 -11   1  17        3.99        4.38      2.73 o
 -10   1  17        8.29        5.29      2.50 o
  -9   1  17       46.32       52.88      3.47 o
  -8   1  17       29.26       25.97      2.41 o
  -7   1  17       67.99       69.73      2.97 o
  -6   1  17        1.03       -0.41      1.45 o
  -5   1  17       27.84       27.37      2.12 o
  -4   1  17      272.99      252.51      5.51 o
  -3   1  17      339.86      321.51      5.44 o
  -2   1  17      118.72      115.82      3.10 o
  -1   1  17        0.32        0.68      1.09 o
   0   1  17       97.72      109.06      2.60 o
   1   1  17       72.82       89.49      2.35 o
   2   1  17       39.55       41.22      2.13 o
   3   1  17      186.57      159.02      3.78 o
   4   1  17      158.10      144.55      3.71 o
   5   1  17       40.77       46.81      2.39 o
   6   1  17       19.18       19.10      1.93 o
   7   1  17      124.33      126.39      4.10 o
   8   1  17       13.66       17.74      2.30 o
   9   1  17        3.87        3.22      2.24 o
  10   1  17        1.67        2.84      2.41 o
  11   1  17       12.11        5.15      4.81 o
 -12   2  17       19.02       18.75      8.93 o
 -11   2  17        0.30        1.06      3.02 o
 -10   2  17        4.62        4.02      3.02 o
  -9   2  17       18.02       19.14      3.10 o
  -8   2  17       17.17       16.15      2.23 o
  -7   2  17      183.19      165.54      7.11 o
  -6   2  17      296.60      290.95      5.69 o
  -5   2  17       11.84       12.50      1.87 o
  -4   2  17       39.36       40.57      2.45 o
  -3   2  17        1.03       -0.28      1.35 o
  -2   2  17       45.05       37.49      2.01 o
  -1   2  17      669.53      623.68      8.42 o
   0   2  17       47.55       53.33      1.90 o
   1   2  17        1.07        2.45      1.28 o
   2   2  17      153.93      146.48      3.65 o
   3   2  17       83.96       77.60      3.73 o
   4   2  17       10.76        6.23      1.70 o
   5   2  17      149.25      144.40      3.82 o
   6   2  17        0.00       -0.28      1.46 o
   7   2  17       85.19       92.19      3.29 o
   8   2  17        1.00        0.23      1.85 o
   9   2  17        3.83        5.41      2.41 o
  10   2  17        0.76        1.30      2.34 o
  11   2  17        2.37        3.48      4.35 o
 -11   3  17       17.56       27.94      3.81 o
 -10   3  17       28.83       36.54      3.34 o
  -9   3  17        0.00        3.29      2.42 o
  -8   3  17       45.38       40.22      3.11 o
  -7   3  17       49.69       46.73      3.09 o
  -6   3  17       27.67       20.95      2.21 o
  -5   3  17       27.56       22.72      2.22 o
  -4   3  17      326.46      333.33      5.48 o
  -3   3  17       46.26       43.11      2.24 o
  -2   3  17       90.28       73.22      2.68 o
  -1   3  17       43.47       40.74      2.15 o
   0   3  17        0.06        4.10      1.65 o
   1   3  17      237.88      258.39      4.65 o
   2   3  17       70.62       78.35      2.86 o
   3   3  17        5.68       16.46      1.69 o
   4   3  17      457.98      476.82      7.09 o
   5   3  17       51.54       41.79      2.47 o
   6   3  17        2.82        0.81      1.59 o
   7   3  17        2.22        3.38      1.99 o
   8   3  17        1.48        2.23      1.94 o
   9   3  17       55.06       70.21      3.90 o
  10   3  17        5.49        4.35      2.91 o
  11   3  17        0.93       -1.07      4.20 o
 -11   4  17        4.33        8.46      4.87 o
 -10   4  17        0.28        1.11      2.44 o
  -9   4  17       13.40        7.62      2.86 o
  -8   4  17        6.76        8.44      2.30 o
  -7   4  17        6.42       13.43      2.43 o
  -6   4  17        1.52        4.41      1.79 o
  -5   4  17       12.78        6.38      1.97 o
  -4   4  17       10.84       10.07      1.75 o
  -3   4  17        7.76        4.84      1.69 o
  -2   4  17      184.19      156.13      6.17 o
  -1   4  17       77.19       79.45      3.52 o
   0   4  17      132.53      132.73      3.99 o
   1   4  17        0.69       -1.49      1.49 o
   2   4  17        0.44        4.30      1.99 o
   3   4  17       64.57       70.39      2.71 o
   4   4  17      112.45      118.37      3.44 o
   5   4  17       41.91       44.26      4.94 o
   6   4  17        1.17        0.10      1.60 o
   7   4  17       22.21       26.41      2.58 o
   8   4  17       13.20        9.54      2.28 o
   9   4  17       19.34       23.68      3.27 o
  10   4  17        5.99        6.04      3.08 o
 -11   5  17        0.07        5.50      5.84 o
 -10   5  17        0.25       -3.39      3.52 o
  -9   5  17        0.02        1.06      3.37 o
  -8   5  17       25.13       40.24      3.58 o
  -7   5  17       34.74       41.78      3.38 o
  -6   5  17       18.23       24.13      2.54 o
  -5   5  17       17.07       19.68      2.63 o
  -4   5  17        5.09        7.21      1.98 o
  -3   5  17        0.58       -1.56      1.64 o
  -2   5  17       11.37       11.95      2.18 o
  -1   5  17      169.73      176.59      5.01 o
   0   5  17        2.07        1.97      1.76 o
   1   5  17       15.47       30.11      5.11 o
   2   5  17        0.27        3.01      1.73 o
   3   5  17       37.74       40.59      2.65 o
   4   5  17       22.26       21.33      2.25 o
   5   5  17       65.50       62.46      4.15 o
   6   5  17        0.83        0.85      1.85 o
   7   5  17        0.17       -2.06      2.06 o
   8   5  17        3.20        4.39      2.39 o
   9   5  17        1.64       -0.23      2.45 o
  10   5  17        5.19       12.71      6.18 o
 -10   6  17        1.29        1.03      5.50 o
  -9   6  17       10.11       13.91      4.37 o
  -8   6  17        0.02       -3.03      3.03 o
  -7   6  17       16.20       14.56      3.30 o
  -6   6  17        3.57        6.32      2.86 o
  -5   6  17        0.63        2.09      2.27 o
  -4   6  17        2.46        3.27      2.04 o
  -3   6  17        8.87        8.09      2.09 o
  -2   6  17       17.81       14.11      2.32 o
  -1   6  17       86.15       85.07      3.82 o
   0   6  17        9.63        9.33      2.24 o
   1   6  17        2.71       -1.71      1.78 o
   2   6  17        0.08       -0.90      1.83 o
   3   6  17        0.00       -1.32      1.68 o
   4   6  17        2.44        1.85      1.87 o
   5   6  17        0.58        0.67      2.04 o
   6   6  17       68.44       71.82      4.37 o
   7   6  17        0.00       -1.13      2.55 o
   8   6  17        0.37       -1.82      2.73 o
   9   6  17        1.07       -1.52      2.86 o
  -9   7  17        1.52       12.71      6.53 o
  -8   7  17       12.00       21.99      6.87 o
  -7   7  17        3.83        6.50      3.11 o
  -6   7  17        0.90        2.18      5.50 o
  -5   7  17       11.73        7.71      2.96 o
  -4   7  17       16.48       14.77      2.39 o
  -3   7  17        7.04        5.06      2.16 o
  -2   7  17        1.63        0.81      2.04 o
  -1   7  17       90.57       66.32      3.65 o
   0   7  17        0.21        0.14      1.96 o
   1   7  17       21.72       15.23      2.52 o
   2   7  17        6.03        3.04      2.15 o
   3   7  17       18.52       16.73      3.27 o
   4   7  17        4.04        6.06      2.29 o
   5   7  17        0.00        1.43      2.47 o
   6   7  17       21.71       19.09      4.06 o
   7   7  17       14.17       19.92      3.63 o
   8   7  17       17.19       22.20      3.72 o
  -8   8  17        3.56        8.24      5.84 o
  -7   8  17        8.19       -1.37      5.15 o
  -6   8  17       10.59        4.52      5.15 o
  -5   8  17        6.20        7.42      3.43 o
  -4   8  17        2.09        5.19      2.39 o
  -3   8  17       32.29       35.56      3.23 o
  -2   8  17        0.40        0.42      2.22 o
  -1   8  17        3.47        3.71      2.21 o
   0   8  17       48.27       40.43      3.32 o
   1   8  17       11.02        0.61      2.33 o
   2   8  17        0.01        1.07      2.48 o
   3   8  17        0.15       -1.08      2.18 o
   4   8  17        6.11        6.38      2.49 o
   5   8  17       10.62       15.65      3.33 o
   6   8  17        0.00       -2.59      3.58 o
   7   8  17        6.99       12.07      4.11 o
  -6   9  17        1.33       -0.53      3.22 o
  -5   9  17       21.58       31.71      4.70 o
  -4   9  17        0.06       -2.38      2.38 o
  -3   9  17        1.75        3.31      2.56 o
  -2   9  17        4.43        4.45      2.56 o
  -1   9  17       73.00       73.13      4.31 o
   0   9  17        0.55        3.07      2.30 o
   1   9  17       16.33       23.04      3.27 o
   2   9  17        0.11        0.36      2.43 o
   3   9  17        0.34        0.19      2.54 o
   4   9  17        4.16        1.10      2.62 o
   5   9  17        1.81       -7.21      7.21 o
  -4  10  17        1.02       -1.72      4.81 o
  -3  10  17        6.95       13.05      7.56 o
  -2  10  17        0.52       -1.13      4.04 o
  -1  10  17        0.12       -1.50      3.94 o
   0  10  17        0.28        1.96      4.12 o
   1  10  17        0.54       -3.77      5.32 o
   2  10  17       11.55        2.75      5.15 o
   3  10  17        0.25       -1.72      5.50 o
   4  10  17        0.00        6.87      6.87 o
 -12   0  18        3.49        2.75      7.21 o
 -10   0  18       36.44       37.18      4.95 o
  -8   0  18        0.25       -2.51      3.03 o
  -6   0  18      114.04      108.94      5.46 o
  -4   0  18      442.30      396.37     10.82 o
  -2   0  18      334.75      362.49     10.38 o
   0   0  18       29.42       38.17      2.47 o
   2   0  18        2.65        0.79      1.64 o
   4   0  18      213.06      207.42      7.60 o
   6   0  18       13.30       18.47      4.39 o
   8   0  18       83.92       79.00      4.94 o
  10   0  18        3.43       -2.06      5.15 o
 -12   1  18       13.68        8.66      4.98 o
 -11   1  18        0.05        0.07      2.96 o
 -10   1  18        3.59        6.98      2.58 o
  -9   1  18        1.16       -0.06      2.36 o
  -8   1  18        4.34        3.53      1.94 o
  -7   1  18       43.61       34.14      2.48 o
  -6   1  18       14.64       10.31      1.88 o
  -5   1  18       20.51       19.85      2.09 o
  -4   1  18       82.53       74.90      3.30 o
  -3   1  18       39.51       35.33      2.61 o
  -2   1  18      150.21      149.75      3.58 o
  -1   1  18       63.93       69.38      2.70 o
   0   1  18       42.74       36.16      1.75 o
   1   1  18        2.94        3.51      1.22 o
   2   1  18        1.07        4.59      1.55 o
   3   1  18        2.42        3.31      1.56 o
   4   1  18      102.88      107.38      5.33 o
   5   1  18       13.07       13.60      1.83 o
   6   1  18      139.15      130.96      4.29 o
   7   1  18       12.86       15.98      2.06 o
   8   1  18        5.48        7.20      2.09 o
   9   1  18        0.00        0.14      2.23 o
  10   1  18        0.37       -1.56      3.62 o
  11   1  18        8.68       13.05      4.98 o
 -11   2  18        0.02        0.49      2.98 o
 -10   2  18       12.85        7.00      2.74 o
  -9   2  18       14.30       14.45      2.72 o
  -8   2  18        0.55        1.97      1.86 o
  -7   2  18        0.28        0.22      1.65 o
  -6   2  18      378.75      341.98      6.35 o
  -5   2  18        1.61        2.83      1.65 o
  -4   2  18       14.25       19.36      2.12 o
  -3   2  18      918.54      867.77     10.81 o
  -2   2  18      223.50      212.28      4.35 o
  -1   2  18       59.67       50.76      2.31 o
   0   2  18       54.62       51.59      2.05 o
   1   2  18       11.29       13.34      1.55 o
   2   2  18       86.79       94.97      3.12 o
   3   2  18       55.48       41.60      2.10 o
   4   2  18       17.49       17.06      1.90 o
   5   2  18       12.70       15.23      2.15 o
   6   2  18       47.82       54.14      2.67 o
   7   2  18       54.44       53.22      2.78 o
   8   2  18        1.01       -1.83      1.83 o
   9   2  18        3.94        5.30      2.50 o
  10   2  18       32.76       32.39      5.67 o
  11   2  18        2.09       -0.41      4.20 o
 -11   3  18       11.62       19.51      4.19 o
 -10   3  18        9.26        5.41      2.64 o
  -9   3  18        4.67        6.36      2.56 o
  -8   3  18        0.00        2.64      2.13 o
  -7   3  18       19.63       19.92      2.58 o
  -6   3  18       18.47       22.21      2.39 o
  -5   3  18        8.34        5.96      1.81 o
  -4   3  18       26.81       26.82      2.30 o
  -3   3  18      116.38      115.50      3.37 o
  -2   3  18      130.22      125.07      3.61 o
  -1   3  18       51.88       49.78      2.40 o
   0   3  18       29.86       25.29      2.20 o
   1   3  18        5.48       10.74      1.88 o
   2   3  18      241.75      213.58      4.78 o
   3   3  18        0.25       -1.28      1.28 o
   4   3  18      153.07      141.42      3.90 o
   5   3  18        0.00       -0.25      1.68 o
   6   3  18        0.47        0.29      1.64 o
   7   3  18        3.28        1.05      1.72 o
   8   3  18        1.02       -1.10      1.92 o
   9   3  18       15.19       16.54      2.82 o
  10   3  18       30.08       34.88      6.36 o
 -11   4  18        5.80        6.27      4.87 o
 -10   4  18        1.23       -2.53      2.53 o
  -9   4  18       50.49       66.99      4.66 o
  -8   4  18        3.66        6.67      2.41 o
  -7   4  18        6.06        8.00      2.83 o
  -6   4  18      142.42      135.25      4.29 o
  -5   4  18       25.85       29.39      2.67 o
  -4   4  18       90.45       83.19      3.08 o
  -3   4  18       21.79       18.69      1.97 o
  -2   4  18        8.56        6.54      1.97 o
  -1   4  18        5.73        3.08      1.86 o
   0   4  18      113.44      116.97      5.00 o
   1   4  18       19.55       33.03      2.93 o
   2   4  18        1.19        5.72      3.52 o
   3   4  18       56.82       51.32      2.48 o
   4   4  18        5.48        2.47      1.82 o
   5   4  18       13.76        8.39      2.25 o
   6   4  18        0.31       -0.58      1.75 o
   7   4  18        7.38        8.87      2.37 o
   8   4  18        0.55        1.29      2.22 o
   9   4  18        0.51       -0.28      2.41 o
  10   4  18       13.39       23.56      5.36 o
 -10   5  18        0.38       -0.20      3.76 o
  -9   5  18        6.15        9.97      2.93 o
  -8   5  18        0.14        2.09      2.83 o
  -7   5  18        0.19        4.86      2.42 o
  -6   5  18       21.23       22.57      2.88 o
  -5   5  18        9.25       10.33      2.24 o
  -4   5  18        1.59        3.29      2.33 o
  -3   5  18        7.37        4.64      1.99 o
  -2   5  18       50.79       41.48      2.93 o
  -1   5  18       62.82       70.00      3.47 o
   0   5  18      276.14      248.29      6.06 o
   1   5  18       20.81       18.94      2.25 o
   2   5  18      110.61      118.84      4.04 o
   3   5  18        3.19        8.16      1.95 o
   4   5  18       66.87       66.38      4.34 o
   5   5  18        1.55        3.02      2.16 o
   6   5  18        2.00        2.18      1.95 o
   7   5  18        3.00        4.76      2.34 o
   8   5  18        0.21       -0.13      2.33 o
   9   5  18        2.14        1.32      2.59 o
  -9   6  18       19.49       18.55      6.53 o
  -8   6  18       10.01        3.54      3.61 o
  -7   6  18        1.02       -0.77      2.80 o
  -6   6  18        0.34       -0.42      2.72 o
  -5   6  18       27.06       26.14      3.17 o
  -4   6  18       11.52        8.58      2.26 o
  -3   6  18       74.97       68.64      5.26 o
  -2   6  18       51.49       57.23      4.31 o
  -1   6  18        9.87        7.61      2.15 o
   0   6  18       73.45       63.85      3.55 o
   1   6  18       48.45       48.59      3.22 o
   2   6  18      105.24       89.84      4.10 o
   3   6  18       40.86       38.35      2.78 o
   4   6  18        6.94        7.60      2.11 o
   5   6  18        8.57        3.96      2.29 o
   6   6  18        5.11        4.32      2.85 o
   7   6  18        8.35        8.61      3.17 o
   8   6  18        6.14        4.94      3.27 o
   9   6  18        7.81        9.18      4.98 o
  -9   7  18        0.46       -4.81      4.81 o
  -8   7  18        2.19        4.47      5.50 o
  -7   7  18        0.83        0.60      2.97 o
  -6   7  18        0.86        6.08      3.11 o
  -5   7  18        0.33       -1.35      3.00 o
  -4   7  18        1.29       -1.52      3.27 o
  -3   7  18        0.59       -1.99      1.99 o
  -2   7  18        1.97        2.11      2.13 o
  -1   7  18       25.55       17.62      3.37 o
   0   7  18        0.57        4.68      2.63 o
   1   7  18        5.07        1.37      2.98 o
   2   7  18        0.00       -1.17      3.52 o
   3   7  18        2.79        4.36      2.38 o
   4   7  18       37.51       55.54      3.61 o
   5   7  18       11.74       14.25      3.15 o
   6   7  18       20.46       21.91      4.20 o
   7   7  18        6.46        5.44      3.15 o
   8   7  18        7.90       12.71      7.39 o
  -8   8  18        5.40        7.21      6.53 o
  -7   8  18        0.13        2.90      3.37 o
  -6   8  18       10.20       12.13      3.69 o
  -5   8  18        3.40        3.09      3.22 o
  -4   8  18       10.15       11.44      2.64 o
  -3   8  18       24.52       23.14      2.93 o
  -2   8  18        0.34       -0.92      2.09 o
  -1   8  18       21.81       15.30      2.80 o
   0   8  18        0.80        1.67      2.24 o
   1   8  18        1.21        0.79      2.21 o
   2   8  18        2.94       -2.15      2.15 o
   3   8  18        1.07        3.16      2.41 o
   4   8  18        0.00        0.31      2.85 o
   5   8  18        0.11        1.03      5.84 o
   6   8  18        1.22       -2.40      6.18 o
  -5   9  18        4.69        2.40      5.84 o
  -4   9  18       20.81       28.56      3.31 o
  -3   9  18       14.51       30.83      3.38 o
  -2   9  18       54.39       64.01      4.28 o
  -1   9  18        7.03       10.43      2.83 o
   0   9  18       28.01       25.86      4.67 o
   1   9  18       13.49        9.90      2.80 o
   2   9  18        0.07       -1.05      2.53 o
   3   9  18       25.42       28.67      4.29 o
   4   9  18        1.39       -4.11      4.11 o
  -3  10  18        0.78        3.44      6.53 o
  -2  10  18        7.83       10.65      6.87 o
  -1  10  18        2.06        4.47      6.53 o
   0  10  18        1.01        2.29      4.64 o
   1  10  18        1.71        9.62      6.53 o
   2  10  18        0.21       -3.78      5.50 o
   3  10  18        0.01       -2.75      5.50 o
 -11   0  19        0.34        4.81      6.18 o
  -9   0  19       43.85       49.45      5.28 o
  -7   0  19       70.02       66.20      4.14 o
  -5   0  19        3.29        0.45      2.58 o
  -3   0  19     1554.50     1520.35     30.06 o
  -1   0  19      119.80      104.18      4.31 o
   1   0  19       94.29       82.23      3.48 o
   3   0  19      137.17      132.75      5.21 o
   5   0  19      116.21      122.90      5.15 o
   7   0  19      128.76      135.97      5.84 o
   9   0  19        0.24       -3.22      3.22 o
 -11   1  19        0.02        5.41      4.64 o
 -10   1  19        0.01        0.26      2.93 o
  -9   1  19        2.36        3.11      2.50 o
  -8   1  19        2.94        3.67      2.58 o
  -7   1  19        1.65        0.33      1.66 o
  -6   1  19        2.80       -1.06      1.52 o
  -5   1  19       13.80       11.62      1.92 o
  -4   1  19      174.34      181.87      4.96 o
  -3   1  19       23.47       28.44      2.57 o
  -2   1  19      782.80      775.93     10.06 o
  -1   1  19      195.03      211.84      4.63 o
   0   1  19      288.30      291.38      4.58 o
   1   1  19       19.13       23.37      1.81 o
   2   1  19       12.13       13.06      1.85 o
   3   1  19       82.73       89.95      3.12 o
   4   1  19        9.53        7.76      1.75 o
   5   1  19       66.50       65.54      3.75 o
   6   1  19        6.41        4.84      1.79 o
   7   1  19       10.79       12.32      2.59 o
   8   1  19        0.39       -0.98      1.91 o
   9   1  19       10.46       11.48      2.67 o
  10   1  19       15.54       23.88      5.22 o
 -11   2  19        1.94       -0.14      4.20 o
 -10   2  19        0.55       -0.74      2.41 o
  -9   2  19        5.02        4.20      2.50 o
  -8   2  19        3.10        1.30      2.15 o
  -7   2  19        3.62        2.03      1.69 o
  -6   2  19       66.81       74.13      3.23 o
  -5   2  19       73.73       68.81      3.16 o
  -4   2  19      278.33      277.48      5.76 o
  -3   2  19        1.64        1.20      1.56 o
  -2   2  19      220.00      234.38      4.56 o
  -1   2  19        8.97        9.50      1.67 o
   0   2  19      120.99      120.30      4.53 o
   1   2  19      235.22      233.07      8.50 o
   2   2  19        3.25        6.39      1.67 o
   3   2  19      201.31      217.61      4.60 o
   4   2  19       12.97       11.39      1.87 o
   5   2  19       67.20       74.53      2.99 o
   6   2  19       85.64       80.38      6.07 o
   7   2  19        5.18        5.21      2.69 o
   8   2  19        0.71        0.32      1.95 o
   9   2  19        8.96        2.62      2.48 o
  10   2  19        1.38       -1.13      4.04 o
 -11   3  19        1.80       -4.13      4.13 o
 -10   3  19        0.28       -0.98      3.79 o
  -9   3  19        1.16        1.35      2.35 o
  -8   3  19        3.68        3.64      4.01 o
  -7   3  19        1.78       -0.35      3.27 o
  -6   3  19       95.75       95.77      3.72 o
  -5   3  19      215.67      214.59      5.21 o
  -4   3  19        0.08       -1.51      1.51 o
  -3   3  19       52.27       55.61      2.61 o
  -2   3  19       23.56       20.35      2.05 o
  -1   3  19       76.46       75.44      4.18 o
   0   3  19      118.99      117.32      5.14 o
   1   3  19       33.29       35.27      2.45 o
   2   3  19      128.71      107.33      3.66 o
   3   3  19       23.96       26.20      2.53 o
   4   3  19      102.04       86.04      3.42 o
   5   3  19        7.68       10.63      2.00 o
   6   3  19       15.87       15.10      2.10 o
   7   3  19        3.87       -0.28      1.98 o
   8   3  19        0.00       -2.00      2.00 o
   9   3  19       12.52       13.54      2.90 o
  10   3  19        1.30        6.33      4.62 o
 -10   4  19        0.48       -1.80      3.03 o
  -9   4  19        9.26       12.04      3.17 o
  -8   4  19        7.09        6.75      2.35 o
  -7   4  19        0.43       -1.02      2.08 o
  -6   4  19        5.16        5.34      2.09 o
  -5   4  19       23.87       23.98      2.57 o
  -4   4  19       11.06       13.70      2.23 o
  -3   4  19      135.28      126.34      4.35 o
  -2   4  19       10.05       11.89      2.08 o
  -1   4  19       13.40       17.36      2.32 o
   0   4  19       13.34       13.22      2.12 o
   1   4  19      307.92      296.09      8.49 o
   2   4  19        7.26        8.44      2.23 o
   3   4  19       70.98       65.94      3.13 o
   4   4  19       67.35       62.45      3.09 o
   5   4  19       39.52       44.64      2.86 o
   6   4  19        5.47        5.24      2.00 o
   7   4  19        1.88       -2.23      2.23 o
   8   4  19       16.36       19.70      2.92 o
   9   4  19        0.02        0.86      3.89 o
 -10   5  19        0.46        5.09      3.47 o
  -9   5  19        1.99       -0.11      3.13 o
  -8   5  19        8.23       10.11      2.92 o
  -7   5  19       44.12       49.84      3.93 o
  -6   5  19        2.90        4.81      2.99 o
  -5   5  19        1.24        1.18      2.39 o
  -4   5  19      163.70      181.61      8.61 o
  -3   5  19       76.44       85.71      3.85 o
  -2   5  19        8.16        8.22      2.21 o
  -1   5  19      371.78      329.54      7.14 o
   0   5  19        0.44        4.00      2.00 o
   1   5  19        8.42       15.89      2.24 o
   2   5  19        9.17       19.28      2.34 o
   3   5  19      130.21      124.01      4.21 o
   4   5  19        7.05        5.00      2.30 o
   5   5  19        0.86        3.48      2.37 o
   6   5  19        3.54       -0.63      2.19 o
   7   5  19        1.65        7.09      3.03 o
   8   5  19        0.59       -0.83      2.45 o
   9   5  19        2.30        7.16      3.61 o
  -9   6  19        7.31       14.83      3.96 o
  -8   6  19       19.91       24.60      4.12 o
  -7   6  19        1.99        1.55      5.67 o
  -6   6  19        1.72       -4.58      6.01 o
  -5   6  19       16.97       19.00      3.83 o
  -4   6  19        1.08        2.60      2.12 o
  -3   6  19       46.65       44.49      3.20 o
  -2   6  19       26.27       24.22      3.07 o
  -1   6  19       32.61       33.37      2.97 o
   0   6  19        0.35       -0.40      1.99 o
   1   6  19      127.31      118.59      4.63 o
   2   6  19        1.98        0.79      2.08 o
   3   6  19        0.20       -0.95      1.84 o
   4   6  19        0.74       -0.84      2.21 o
   5   6  19        0.26        2.73      2.48 o
   6   6  19       87.21       95.31      5.33 o
   7   6  19        3.54       -1.49      2.93 o
   8   6  19        0.46       -4.04      4.04 o
  -8   7  19        0.23       -2.73      8.24 o
  -7   7  19        0.00       -0.23      3.03 o
  -6   7  19        0.28       -0.48      2.97 o
  -5   7  19        5.21        7.48      2.93 o
  -4   7  19        0.02       -2.15      2.95 o
  -3   7  19        1.19       -1.68      2.09 o
  -2   7  19        2.60        0.89      2.64 o
  -1   7  19       10.98       15.92      2.56 o
   0   7  19       59.52       59.96      3.73 o
   1   7  19       89.86       86.82      5.10 o
   2   7  19        4.73        0.63      2.19 o
   3   7  19       31.96       35.70      3.81 o
   4   7  19        0.05        1.91      2.88 o
   5   7  19        7.06        7.47      3.15 o
   6   7  19        0.35        4.12      4.00 o
   7   7  19        0.16        3.61      4.62 o
  -7   8  19       24.40       25.76      7.56 o
  -6   8  19        2.83        1.48      3.27 o
  -5   8  19        0.73       -3.22      3.22 o
  -4   8  19        2.26        1.17      2.81 o
  -3   8  19        5.28        3.71      2.47 o
  -2   8  19        0.17       -2.06      2.24 o
  -1   8  19       10.00        4.75      2.49 o
   0   8  19        0.11        1.71      2.37 o
   1   8  19        0.67        2.90      2.48 o
   2   8  19        0.28       -2.30      2.30 o
   3   8  19        0.48       -2.37      2.37 o
   4   8  19        8.87       10.26      3.37 o
   5   8  19        3.08       15.80      8.24 o
  -4   9  19        8.82        9.68      4.54 o
  -3   9  19        1.48        2.26      3.14 o
  -2   9  19        4.08        2.27      3.28 o
  -1   9  19       36.23       50.36      6.19 o
   0   9  19        0.09       -1.03      3.71 o
   1   9  19        0.00        2.64      3.23 o
   2   9  19       18.33       18.80      3.83 o
   3   9  19        6.83        8.49      3.62 o
   4   9  19        8.55       10.31      6.53 o
  -2  10  19        8.35        8.24      7.56 o
  -1  10  19        1.60        3.09      6.87 o
 -10   0  20        0.83       -1.55      4.29 o
  -8   0  20        5.64        9.53      3.78 o
  -6   0  20        0.06       -0.79      2.39 o
  -4   0  20      410.80      381.58     10.51 o
  -2   0  20      269.65      252.61      8.70 o
   0   0  20      631.47      624.07     10.00 o
   2   0  20       71.99       71.57      4.08 o
   4   0  20        5.17        1.64      2.21 o
   6   0  20      142.05      129.87      5.54 o
   8   0  20       19.45       18.96      4.04 o
  10   0  20        3.77       -1.03      5.84 o
 -11   1  20        1.43        3.73      4.73 o
 -10   1  20        7.24        9.18      3.43 o
  -9   1  20        1.46        2.53      2.48 o
  -8   1  20        4.62        4.42      2.52 o
  -7   1  20        1.43        3.50      1.78 o
  -6   1  20       93.66       87.84      3.69 o
  -5   1  20        4.26        6.70      1.84 o
  -4   1  20      173.16      153.44      4.71 o
  -3   1  20      472.22      481.58      8.94 o
  -2   1  20     1254.25     1260.45     14.66 o
  -1   1  20        4.81        8.27      1.83 o
   0   1  20        2.15        2.93      1.40 o
   1   1  20      137.54      139.25      3.43 o
   2   1  20       78.70       81.69      3.28 o
   3   1  20       13.54       11.76      1.82 o
   4   1  20        0.08       -0.43      1.55 o
   5   1  20        2.08        1.99      1.66 o
   6   1  20       32.44       31.44      2.43 o
   7   1  20        4.51        6.32      1.92 o
   8   1  20       14.83       14.23      2.46 o
   9   1  20        4.04        6.52      4.25 o
  10   1  20        8.94        8.07      4.62 o
 -11   2  20        4.86        5.71      4.94 o
 -10   2  20        0.49        2.06      3.81 o
  -9   2  20        2.91        2.32      2.52 o
  -8   2  20        4.02        7.46      2.35 o
  -7   2  20        6.03        3.72      2.17 o
  -6   2  20       14.37       12.56      2.05 o
  -5   2  20       93.50       80.65      3.58 o
  -4   2  20       20.43       23.49      2.28 o
  -3   2  20       28.28       26.00      2.53 o
  -2   2  20       46.94       47.25      3.18 o
  -1   2  20      366.10      372.08      6.41 o
   0   2  20       79.37       77.70      3.27 o
   1   2  20       38.56       34.07      2.28 o
   2   2  20       75.42       87.58      4.95 o
   3   2  20       44.13       35.10      2.35 o
   4   2  20      105.71       93.55      3.40 o
   5   2  20       33.96       31.47      2.41 o
   6   2  20       62.89       71.22      3.13 o
   7   2  20        0.88        1.26      2.19 o
   8   2  20        0.33       -0.84      2.07 o
   9   2  20        5.63        7.39      4.62 o
  10   2  20        0.54       -2.25      4.45 o
 -10   3  20        4.30        2.31      3.24 o
  -9   3  20        8.20        7.54      3.72 o
  -8   3  20        6.16        9.61      2.52 o
  -7   3  20       41.84       39.38      3.22 o
  -6   3  20       32.67       33.48      2.63 o
  -5   3  20       25.34       32.14      2.56 o
  -4   3  20      223.35      211.10      5.55 o
  -3   3  20       43.26       38.23      2.47 o
  -2   3  20        3.21       -1.07      2.44 o
  -1   3  20       29.00       28.36      2.38 o
   0   3  20      119.89      115.98      3.93 o
   1   3  20       64.06       54.89      2.95 o
   2   3  20        0.10       -0.75      1.86 o
   3   3  20        9.72        1.65      1.77 o
   4   3  20        0.86       -0.62      1.73 o
   5   3  20       14.81       16.65      2.29 o
   6   3  20       16.09       20.84      3.00 o
   7   3  20        1.46       -2.00      2.00 o
   8   3  20        0.94       -2.10      2.10 o
   9   3  20        0.01        0.00      7.56 o
 -10   4  20        2.72       -5.10      6.70 o
  -9   4  20        2.44        3.18      3.20 o
  -8   4  20        2.85        6.92      2.73 o
  -7   4  20       16.57       11.66      2.76 o
  -6   4  20        9.04       12.35      2.35 o
  -5   4  20        2.50        2.20      1.96 o
  -4   4  20        1.44        3.89      1.93 o
  -3   4  20       25.40       28.48      2.64 o
  -2   4  20        0.26       -0.86      1.70 o
  -1   4  20        2.69        1.48      2.13 o
   0   4  20       28.08       28.39      3.97 o
   1   4  20        0.69       -1.50      1.69 o
   2   4  20      180.05      156.93      5.95 o
   3   4  20       42.40       47.45      2.91 o
   4   4  20       14.35       11.48      2.48 o
   5   4  20       21.49       17.41      2.42 o
   6   4  20       15.63       18.34      3.04 o
   7   4  20        5.35        1.28      2.34 o
   8   4  20        0.63       -3.43      5.11 o
   9   4  20        6.07        9.62      6.18 o
  -9   5  20       43.63       53.77      9.79 o
  -8   5  20        0.99        1.66      2.74 o
  -7   5  20        0.33       -2.31      2.31 o
  -6   5  20        0.42       -0.82      2.75 o
  -5   5  20       64.21       72.53      4.39 o
  -4   5  20      158.65      154.64      6.33 o
  -3   5  20       14.20       11.30      2.35 o
  -2   5  20       13.95       11.57      2.33 o
  -1   5  20        2.94        3.60      2.05 o
   0   5  20       42.11       37.70      3.02 o
   1   5  20       39.39       33.28      2.70 o
   2   5  20       20.44       15.36      2.26 o
   3   5  20        9.86        8.50      2.10 o
   4   5  20       14.94       15.60      2.71 o
   5   5  20        0.79       -0.47      2.21 o
   6   5  20        4.40        7.82      2.63 o
   7   5  20        0.11       -2.78      2.78 o
   8   5  20        0.52       -1.72      3.89 o
  -9   6  20        3.69        5.84      5.50 o
  -8   6  20        6.41        5.67      4.29 o
  -7   6  20       10.34       15.57      3.86 o
  -6   6  20        0.02       -1.66      2.80 o
  -5   6  20       24.74       19.57      3.12 o
  -4   6  20       35.15       32.78      3.68 o
  -3   6  20       19.15       20.10      2.73 o
  -2   6  20       38.53       41.26      3.91 o
  -1   6  20       22.27       17.47      3.82 o
   0   6  20        0.28        1.27      2.06 o
   1   6  20        6.38        6.74      2.31 o
   2   6  20       25.40       30.98      3.03 o
   3   6  20       11.65        6.51      3.30 o
   4   6  20        1.44       -0.74      2.20 o
   5   6  20       26.56       32.79      3.45 o
   6   6  20       31.03       37.26      4.14 o
   7   6  20        2.02        5.12      4.60 o
   8   6  20        0.02       -4.98      6.36 o
  -8   7  20       11.99       17.52      6.87 o
  -7   7  20        5.37        4.63      9.79 o
  -6   7  20        0.30        3.25      3.47 o
  -5   7  20        0.11       -1.18      2.79 o
  -4   7  20        3.43        2.16      2.78 o
  -3   7  20       10.26        7.34      2.48 o
  -2   7  20        9.68       12.36      2.61 o
  -1   7  20        1.15        1.17      2.24 o
   0   7  20        5.67       10.43      2.79 o
   1   7  20        1.72        5.02      2.76 o
   2   7  20        0.04        1.07      2.29 o
   3   7  20        0.94        0.86      2.32 o
   4   7  20       21.82       25.92      3.75 o
   5   7  20       14.77       14.12      3.51 o
   6   7  20        0.34       -1.53      4.35 o
   7   7  20       60.24       49.47      9.28 o
  -6   8  20        0.00       -0.69      5.15 o
  -5   8  20        0.10        2.06      5.50 o
  -4   8  20        2.40        2.49      3.21 o
  -3   8  20        4.91        0.93      2.53 o
  -2   8  20        5.97        4.24      2.64 o
  -1   8  20        3.53        0.69      2.43 o
   0   8  20        7.20        1.93      2.53 o
   1   8  20        0.98       -0.07      2.39 o
   2   8  20       10.01        9.26      2.94 o
   3   8  20        4.97       10.29      3.50 o
   4   8  20       11.29       13.90      5.03 o
  -4   9  20        1.21       -2.06      6.53 o
  -3   9  20        5.69        1.77      4.04 o
  -2   9  20       16.06       12.72      3.74 o
  -1   9  20        0.43       -4.47      4.47 o
   0   9  20        0.94       -2.50      9.45 o
   1   9  20        3.55        1.20      9.10 o
   2   9  20        9.40        7.21      6.53 o
   3   9  20        0.02       -1.03      3.64 o
 -11   0  21        1.41       -1.37      6.18 o
  -9   0  21        1.38        3.33      3.80 o
  -7   0  21      108.85      125.79      5.65 o
  -5   0  21      111.29      120.51      8.24 o
  -3   0  21      645.81      659.57     15.11 o
  -1   0  21      992.82      998.79     20.19 o
   1   0  21        8.55        7.70      2.62 o
   3   0  21       73.75       65.42      4.09 o
   5   0  21       35.99       37.43      5.02 o
   7   0  21        3.87        5.34      3.36 o
   9   0  21       11.34       13.74      7.21 o
 -11   1  21        5.98       12.73      5.33 o
 -10   1  21        3.73        8.38      4.98 o
  -9   1  21       16.61       15.89      4.61 o
  -8   1  21       58.10       71.93      4.25 o
  -7   1  21        1.63        2.61      2.01 o
  -6   1  21        0.49       -1.17      1.70 o
  -5   1  21        0.92        2.16      2.00 o
  -4   1  21       29.38       29.30      2.73 o
  -3   1  21       95.21       88.30      4.26 o
  -2   1  21       51.44       58.40      3.38 o
  -1   1  21      652.19      649.82     12.84 o
   0   1  21      328.52      337.08      5.75 o
   1   1  21        7.48        6.50      1.67 o
   2   1  21        0.61       -1.09      1.50 o
   3   1  21       60.64       54.51      2.78 o
   4   1  21        2.58        1.18      1.67 o
   5   1  21       40.63       47.18      3.07 o
   6   1  21        0.07       -1.66      1.66 o
   7   1  21        7.21        4.04      2.01 o
   8   1  21       17.84       15.42      2.58 o
   9   1  21        6.18        6.03      4.47 o
 -10   2  21        6.83        6.36      4.60 o
  -9   2  21        0.39       -1.24      2.47 o
  -8   2  21        5.26        2.48      2.38 o
  -7   2  21       67.59       77.63      4.11 o
  -6   2  21       11.38       11.34      2.19 o
  -5   2  21       33.40       39.46      2.77 o
  -4   2  21       98.27       99.96      3.74 o
  -3   2  21        1.76        0.61      1.80 o
  -2   2  21        2.22       -0.60      1.93 o
  -1   2  21       10.85        7.00      2.62 o
   0   2  21       38.21       35.73      2.61 o
   1   2  21       46.03       53.39      2.98 o
   2   2  21      155.80      150.00      4.33 o
   3   2  21       17.73       12.76      2.10 o
   4   2  21        3.69        2.13      1.78 o
   5   2  21        4.62        3.92      1.90 o
   6   2  21       31.41       30.47      2.55 o
   7   2  21       36.97       44.01      3.38 o
   8   2  21       23.43       20.16      2.70 o
   9   2  21       17.48       17.50     11.34 o
 -10   3  21        2.20        4.20      4.87 o
  -9   3  21        0.05       -0.04      2.60 o
  -8   3  21        1.18        1.00      2.32 o
  -7   3  21        0.43        0.15      2.08 o
  -6   3  21        0.28       -1.53      2.05 o
  -5   3  21        2.81       -1.78      1.98 o
  -4   3  21        2.75        5.02      2.33 o
  -3   3  21        8.14        6.18      2.06 o
  -2   3  21       23.09       17.93      3.04 o
  -1   3  21       86.55       90.49      3.67 o
   0   3  21        9.28        5.81      2.01 o
   1   3  21       43.42       38.05      2.98 o
   2   3  21        3.44        8.97      2.26 o
   3   3  21        3.36        2.78      1.81 o
   4   3  21        0.47        0.25      1.78 o
   5   3  21        0.03       -0.67      1.89 o
   6   3  21       13.80       14.96      2.36 o
   7   3  21        0.90        0.52      2.37 o
   8   3  21       15.11       12.24      3.59 o
   9   3  21        3.83        8.93      6.87 o
 -10   4  21        2.65        4.12      6.18 o
  -9   4  21        1.57        2.89      3.62 o
  -8   4  21       13.76       13.37      3.16 o
  -7   4  21        1.15       -0.57      2.65 o
  -6   4  21        3.79        7.55      2.39 o
  -5   4  21        6.37        8.31      2.26 o
  -4   4  21      148.17      148.12      5.81 o
  -3   4  21        0.86        3.99      2.01 o
  -2   4  21        7.95        7.56      2.43 o
  -1   4  21        3.00        1.96      1.96 o
   0   4  21        6.94        2.81      1.85 o
   1   4  21       11.61        2.41      1.86 o
   2   4  21        0.01        2.64      1.91 o
   3   4  21       33.19       38.76      3.24 o
   4   4  21        6.99        6.16      2.47 o
   5   4  21       29.56       28.98      3.04 o
   6   4  21        0.44       -1.04      1.98 o
   7   4  21        1.72       -0.78      2.38 o
   8   4  21        3.47        3.16      3.29 o
   9   4  21        0.63       -0.34      6.18 o
  -9   5  21        7.39        9.62      6.18 o
  -8   5  21        0.85        1.60      2.94 o
  -7   5  21        2.22        0.27      3.03 o
  -6   5  21        1.83        0.53      2.88 o
  -5   5  21        6.88        6.64      2.76 o
  -4   5  21        2.91        4.27      2.62 o
  -3   5  21       90.61       92.10      4.08 o
  -2   5  21        1.40        1.59      2.06 o
  -1   5  21       20.55       20.42      2.65 o
   0   5  21        5.58       -1.46      1.92 o
   1   5  21       38.53       37.66      2.92 o
   2   5  21       23.25       22.67      2.53 o
   3   5  21        4.62       -0.94      2.26 o
   4   5  21       33.79       30.71      3.77 o
   5   5  21        1.86        0.42      2.53 o
   6   5  21       22.34       35.28      3.55 o
   7   5  21        0.02        2.11      4.20 o
   8   5  21       20.59       24.59      5.57 o
  -8   6  21       14.53       13.74      6.53 o
  -7   6  21        2.94        5.93      3.52 o
  -6   6  21        0.25       -3.09      3.09 o
  -5   6  21        0.05       -2.47      2.47 o
  -4   6  21        4.25        6.79      2.82 o
  -3   6  21       31.45       25.59      2.94 o
  -2   6  21       26.44       28.66      2.94 o
  -1   6  21        2.74        5.37      2.32 o
   0   6  21        0.52       -0.18      2.18 o
   1   6  21       19.28       15.93      2.68 o
   2   6  21        0.18        1.09      2.25 o
   3   6  21        2.87        0.51      1.98 o
   4   6  21        0.27        0.00      2.38 o
   5   6  21        5.10        6.64      2.70 o
   6   6  21       36.37       54.09      6.68 o
   7   6  21        0.73       -0.32      4.49 o
  -7   7  21        2.26       -5.15      5.15 o
  -6   7  21        3.29        2.75      5.15 o
  -5   7  21        0.12       -1.56      3.13 o
  -4   7  21        0.85       -2.61      2.61 o
  -3   7  21       15.45       18.52      2.90 o
  -2   7  21       13.25       11.68      2.71 o
  -1   7  21        6.79        5.14      2.38 o
   0   7  21        3.80        2.93      2.35 o
   1   7  21       62.64       71.86      4.95 o
   2   7  21        1.77        0.06      2.22 o
   3   7  21       57.27       67.18      4.16 o
   4   7  21        3.29        9.62      3.32 o
   5   7  21        1.96        2.32      4.37 o
   6   7  21       51.47       55.25      7.03 o
  -5   8  21        8.84       10.99      6.87 o
  -4   8  21        0.41       -3.76      3.76 o
  -3   8  21        0.01       -1.05      2.89 o
  -2   8  21        2.14        4.17      3.17 o
  -1   8  21        0.16       -0.31      2.46 o
   0   8  21       14.39       17.38      3.02 o
   1   8  21       25.97       20.42      3.24 o
   2   8  21        1.98        0.32      3.06 o
   3   8  21        4.71        7.26      3.67 o
   4   8  21        5.17        5.84      6.18 o
  -3   9  21        0.18       -0.45      4.04 o
  -2   9  21        3.25       -3.78      5.50 o
  -1   9  21        0.99       -5.15      5.15 o
   0   9  21        8.87        8.38      5.50 o
   1   9  21        3.68        3.44      6.18 o
   2   9  21        9.63        5.50      6.18 o
 -10   0  22        2.30       -2.75      6.18 o
  -8   0  22       21.42       27.85      4.77 o
  -6   0  22      399.58      383.85     11.29 o
  -4   0  22      121.18      103.59      6.06 o
  -2   0  22      278.61      282.27      9.39 o
   0   0  22      180.56      181.50      5.75 o
   2   0  22      100.93      100.71      4.99 o
   4   0  22        0.13       -1.53      2.41 o
   6   0  22        6.16        9.23      2.88 o
   8   0  22       15.64       11.68      6.18 o
 -10   1  22        5.90       -1.20      4.62 o
  -9   1  22       21.85       27.89      3.56 o
  -8   1  22       49.95       52.65      4.61 o
  -7   1  22        0.00        0.72      1.82 o
  -6   1  22       21.96       23.13      2.43 o
  -5   1  22      156.28      149.51      4.57 o
  -4   1  22       41.05       44.22      3.05 o
  -3   1  22       39.42       35.04      2.88 o
  -2   1  22      266.01      269.86      6.45 o
  -1   1  22       29.81       34.99      2.42 o
   0   1  22       56.95       59.46      3.23 o
   1   1  22        1.84        2.36      1.57 o
   2   1  22       72.42       74.05      3.28 o
   3   1  22       13.60       12.02      2.00 o
   4   1  22      122.02      108.16      3.66 o
   5   1  22        0.17        0.54      1.77 o
   6   1  22        5.61        3.37      1.96 o
   7   1  22       29.20       25.34      2.56 o
   8   1  22        9.78       11.62      3.10 o
   9   1  22        1.78        1.94      4.49 o
 -10   2  22        0.30        0.18      4.69 o
  -9   2  22        0.03       -0.19      4.25 o
  -8   2  22        0.04        0.79      4.09 o
  -7   2  22        2.81        4.21      2.30 o
  -6   2  22       20.30       23.30      2.49 o
  -5   2  22       23.42       25.76      2.53 o
  -4   2  22       57.94       54.03      3.34 o
  -3   2  22        0.12        0.12      1.88 o
  -2   2  22       74.97       78.23      3.70 o
  -1   2  22       13.16       17.07      2.42 o
   0   2  22       52.63       46.43      2.82 o
   1   2  22       24.25       28.97      2.60 o
   2   2  22       24.74       31.91      2.52 o
   3   2  22        5.26        9.15      2.05 o
   4   2  22        3.84        1.95      1.93 o
   5   2  22       16.44       19.59      2.45 o
   6   2  22       12.91       12.30      2.23 o
   7   2  22        0.09       -1.28      2.25 o
   8   2  22        0.18       -1.97      2.71 o
   9   2  22       13.27       22.37      9.79 o
 -10   3  22        0.24       -3.02      4.81 o
  -9   3  22        3.12        3.26      4.26 o
  -8   3  22        0.09       -2.37      2.37 o
  -7   3  22        1.16       -0.11      2.13 o
  -6   3  22        0.39        0.05      2.64 o
  -5   3  22       53.78       63.66      3.56 o
  -4   3  22        2.04        1.73      1.95 o
  -3   3  22        6.50        6.70      2.87 o
  -2   3  22       73.89       77.50      4.66 o
  -1   3  22        2.15        4.32      2.08 o
   0   3  22      185.44      182.85      5.01 o
   1   3  22        0.98        1.27      2.77 o
   2   3  22        4.10        3.09      1.93 o
   3   3  22       38.14       30.86      3.06 o
   4   3  22        2.58        1.48      1.89 o
   5   3  22       48.64       45.63      3.06 o
   6   3  22        7.36        6.54      2.27 o
   7   3  22       18.34       21.35      3.07 o
   8   3  22        3.43        2.91      3.42 o
  -8   4  22        0.26        1.04      4.05 o
  -7   4  22        5.13        3.98      2.62 o
  -6   4  22        0.01        0.50      2.53 o
  -5   4  22       24.67       29.43      3.48 o
  -4   4  22        0.44        2.27      2.79 o
  -3   4  22       21.60       23.60      3.28 o
  -2   4  22        4.42       -0.89      1.92 o
  -1   4  22       26.50       27.38      2.83 o
   0   4  22        1.06        0.12      2.00 o
   1   4  22        0.03       -1.73      1.73 o
   2   4  22        3.05       -0.08      1.91 o
   3   4  22       41.75       38.10      5.11 o
   4   4  22        2.42        0.68      2.23 o
   5   4  22        2.89        0.76      2.33 o
   6   4  22        0.17       -0.30      2.40 o
   7   4  22        6.37        6.53      4.37 o
   8   4  22        1.21       -2.66      3.21 o
  -8   5  22        2.89        7.90      5.50 o
  -7   5  22        0.22        1.71      3.37 o
  -6   5  22        1.07        0.47      5.50 o
  -5   5  22        4.47        1.95      2.58 o
  -4   5  22       27.32       24.61      4.00 o
  -3   5  22        0.20        3.46      2.68 o
  -2   5  22        0.10        1.23      2.09 o
  -1   5  22        4.52        5.87      2.24 o
   0   5  22        3.87        8.55      2.35 o
   1   5  22        9.99        8.12      2.27 o
   2   5  22        0.33       -0.25      2.04 o
   3   5  22        0.44       -0.06      2.26 o
   4   5  22        2.75        0.50      2.38 o
   5   5  22        2.89       -0.49      2.37 o
   6   5  22        0.11        2.91      3.42 o
   7   5  22       30.94       25.57      5.81 o
  -8   6  22        0.04       -1.37      5.84 o
  -7   6  22        6.88       10.99      6.18 o
  -6   6  22        1.28        5.99      4.47 o
  -5   6  22        8.19        9.98      3.64 o
  -4   6  22        8.83        9.66      2.93 o
  -3   6  22        1.64       -1.18      3.68 o
  -2   6  22        4.50        6.59      2.36 o
  -1   6  22        3.50        6.65      2.42 o
   0   6  22        3.59        2.00      3.02 o
   1   6  22       12.39       17.32      2.84 o
   2   6  22        6.83       10.79      2.68 o
   3   6  22        1.64       -0.17      2.48 o
   4   6  22        0.89       -2.48      2.48 o
   5   6  22       34.33       48.04      8.08 o
   6   6  22       24.92       41.93      6.56 o
   7   6  22        2.68       11.34      7.21 o
  -6   7  22        0.19       -3.09      5.50 o
  -5   7  22        0.85        3.78      5.50 o
  -4   7  22       22.84       23.03      5.18 o
  -3   7  22       42.23       51.24      5.11 o
  -2   7  22        3.00        2.08      2.40 o
  -1   7  22        5.62        4.50      2.53 o
   0   7  22       22.28       26.21      3.18 o
   1   7  22       33.22       35.67      4.19 o
   2   7  22       10.19       11.75      2.80 o
   3   7  22        6.80        6.94      4.37 o
   4   7  22        2.60        1.67      4.12 o
   5   7  22        0.30        8.59      6.18 o
  -4   8  22        3.33        7.90      6.53 o
  -3   8  22        1.68       -1.64      3.12 o
  -2   8  22        3.26       -1.54      3.13 o
  -1   8  22        4.81        7.40      3.51 o
   0   8  22        1.45       -0.88      6.87 o
   1   8  22       23.35       24.08      4.19 o
   2   8  22        0.22       -3.15      5.33 o
   3   8  22        0.02        4.12      5.84 o
   4   8  22        0.00       -5.15      5.15 o
  -2   9  22        8.52        7.90      7.21 o
  -9   0  23       18.26       10.31      7.56 o
  -7   0  23        3.13       -0.24      2.61 o
  -5   0  23      166.79      188.13      8.01 o
  -3   0  23       11.63        8.47      3.27 o
  -1   0  23       64.35       75.27      5.18 o
   1   0  23       96.37       96.89      8.24 o
   3   0  23       85.21      104.15      6.35 o
   5   0  23        7.91        2.70      6.06 o
   7   0  23        1.33        2.70      3.47 o
   9   0  23       12.74       19.58      7.56 o
 -10   1  23        0.00        1.37      4.86 o
  -9   1  23        0.03       -3.56      5.50 o
  -8   1  23       13.35       17.37      3.25 o
  -7   1  23       36.10       40.78      2.98 o
  -6   1  23       23.81       22.60      2.55 o
  -5   1  23       43.03       47.82      3.05 o
  -4   1  23       27.55       38.64      3.16 o
  -3   1  23        3.17        4.34      2.12 o
  -2   1  23       51.63       58.34      3.44 o
  -1   1  23       23.44       25.80      3.28 o
   0   1  23        3.37        1.98      1.95 o
   1   1  23       11.32        9.23      2.72 o
   2   1  23        5.03        1.64      1.94 o
   3   1  23       22.36       13.67      2.25 o
   4   1  23        2.09        2.27      2.43 o
   5   1  23       19.97       20.49      2.36 o
   6   1  23        4.06        2.76      2.01 o
   7   1  23        6.15        4.70      2.53 o
   8   1  23        7.02        3.55      6.02 o
  -9   2  23        7.20       15.15      5.32 o
  -8   2  23       24.60       29.06      4.50 o
  -7   2  23        3.09        0.23      2.22 o
  -6   2  23        3.28        3.55      2.48 o
  -5   2  23       55.76       54.66      3.48 o
  -4   2  23       87.91       82.67      4.01 o
  -3   2  23       51.52       55.11      3.52 o
  -2   2  23       58.56       67.31      4.46 o
  -1   2  23        0.76        1.15      1.92 o
   0   2  23       21.84       27.26      2.78 o
   1   2  23      214.20      219.73      5.54 o
   2   2  23        1.98        1.91      2.12 o
   3   2  23        2.44        1.83      2.11 o
   4   2  23       14.98       12.29      2.50 o
   5   2  23       44.94       48.91      3.19 o
   6   2  23       21.95       21.65      2.71 o
   7   2  23       20.56       16.23      3.16 o
   8   2  23       40.27       45.25      5.23 o
  -9   3  23        3.99        2.88      5.12 o
  -8   3  23        3.03        6.92      4.47 o
  -7   3  23        8.50       10.58      2.96 o
  -6   3  23        1.08        0.12      2.02 o
  -5   3  23        0.04        2.37      2.12 o
  -4   3  23        3.84        3.37      3.39 o
  -3   3  23        5.40        1.21      2.41 o
  -2   3  23       21.48       26.01      3.36 o
  -1   3  23       34.44       34.30      2.99 o
   0   3  23       32.59       24.04      2.58 o
   1   3  23        0.00       -1.68      1.68 o
   2   3  23       51.60       58.17      3.76 o
   3   3  23        2.77        1.46      2.36 o
   4   3  23       20.92       20.53      3.20 o
   5   3  23        1.86        1.54      2.10 o
   6   3  23        3.19        5.31      2.33 o
   7   3  23        8.38       14.94      4.65 o
   8   3  23       25.52       22.58      5.43 o
  -8   4  23        4.68        5.61      6.36 o
  -7   4  23        0.62        4.10      2.71 o
  -6   4  23        0.56       -0.80      2.38 o
  -5   4  23        3.06        3.05      2.71 o
  -4   4  23        0.78        0.77      2.45 o
  -3   4  23        4.65        3.54      2.65 o
  -2   4  23        1.43        1.88      2.12 o
  -1   4  23       31.18       30.10      2.97 o
   0   4  23       14.90       17.78      2.44 o
   1   4  23       64.18       59.73      3.38 o
   2   4  23       37.52       44.59      3.12 o
   3   4  23        0.09       -2.06      2.18 o
   4   4  23       22.73       18.67      2.96 o
   5   4  23        0.90       -2.26      2.26 o
   6   4  23        0.04       -2.55      5.80 o
   7   4  23        0.09       -1.55      6.53 o
  -8   5  23        0.10       -1.72      4.81 o
  -7   5  23        0.04        1.03      4.81 o
  -6   5  23        0.05        4.38      3.27 o
  -5   5  23        2.26       -2.38      2.51 o
  -4   5  23        0.85        4.21      2.71 o
  -3   5  23       26.60       27.91      3.68 o
  -2   5  23        1.34        3.29      2.25 o
  -1   5  23        3.00       -2.01      2.01 o
   0   5  23       12.43       13.45      2.64 o
   1   5  23       24.68       17.92      2.59 o
   2   5  23        2.51        1.96      2.15 o
   3   5  23        7.12        8.37      2.67 o
   4   5  23        9.92        5.92      2.76 o
   5   5  23        6.22        8.43      3.69 o
   6   5  23       16.95        7.90      4.84 o
   7   5  23        7.67       15.86      5.46 o
  -7   6  23       11.26        1.37      5.15 o
  -6   6  23        9.41       -1.37      5.15 o
  -5   6  23       13.45        9.98      5.84 o
  -4   6  23        3.38        8.06      3.14 o
  -3   6  23        0.00        1.05      3.88 o
  -2   6  23        3.77       10.64      2.71 o
  -1   6  23        0.04        0.06      2.25 o
   0   6  23        3.05        6.36      2.54 o
   1   6  23        0.06       -0.29      2.79 o
   2   6  23       67.38       65.91      4.16 o
   3   6  23        8.11        4.80      2.68 o
   4   6  23        0.24       -2.10      3.23 o
   5   6  23        7.18        2.10      3.66 o
   6   6  23        1.88        3.09      6.87 o
  -5   7  23        7.39       15.12      6.53 o
  -4   7  23        2.83       13.74      4.86 o
  -3   7  23       40.66       54.97      6.43 o
  -2   7  23        4.76        1.95      2.52 o
  -1   7  23       10.92        8.12      2.86 o
   0   7  23       17.90       16.24      3.08 o
   1   7  23        0.33        1.06      2.54 o
   2   7  23        3.27        4.58      4.08 o
   3   7  23        6.37       -1.24      4.81 o
   4   7  23        8.24        6.18      5.50 o
   5   7  23        0.33        2.06      5.84 o
  -4   8  23        6.53       -4.12      6.53 o
  -3   8  23        0.55        9.96      7.56 o
  -2   8  23        0.52       -0.12      3.80 o
  -1   8  23        0.26        3.78      6.87 o
   0   8  23        0.20        3.26      4.62 o
   1   8  23        1.25       -3.44      5.84 o
   2   8  23        3.30        5.54      5.15 o
   3   8  23        2.92       -2.75      6.18 o
  -8   0  24        3.39       -4.47      5.84 o
  -6   0  24        4.47        0.00      2.91 o
  -4   0  24       15.18       16.91      3.71 o
  -2   0  24        9.99        7.42      3.37 o
   0   0  24        6.22        6.53      4.81 o
   2   0  24        7.52        4.12      2.88 o
   4   0  24       38.60       30.26      4.54 o
   6   0  24       17.78       19.07      4.01 o
   8   0  24        1.09        1.37      6.53 o
  -9   1  24       30.97       30.26      8.07 o
  -8   1  24        9.13        5.06      3.53 o
  -7   1  24       19.25       14.68      2.47 o
  -6   1  24       64.57       73.12      3.66 o
  -5   1  24       29.95       34.60      3.63 o
  -4   1  24      325.19      339.33      7.71 o
  -3   1  24       60.96       61.98      3.67 o
  -2   1  24       26.44       32.27      3.02 o
  -1   1  24        7.05        4.45      2.83 o
   0   1  24       47.89       41.59      3.87 o
   1   1  24        5.56        9.17      3.51 o
   2   1  24        0.00       -2.03      2.03 o
   3   1  24       16.72       17.27      2.46 o
   4   1  24        0.96        0.90      2.03 o
   5   1  24        5.09        6.02      2.22 o
   6   1  24       16.69       20.24      2.74 o
   7   1  24       48.69       59.62      3.93 o
   8   1  24        7.04       15.29      5.34 o
  -9   2  24        0.64        0.34      6.53 o
  -8   2  24        1.03        6.94      4.54 o
  -7   2  24       28.34       35.37      3.56 o
  -6   2  24        1.39        0.99      2.14 o
  -5   2  24       53.67       49.06      3.80 o
  -4   2  24        0.13       -1.20      1.97 o
  -3   2  24       12.00        6.45      3.12 o
  -2   2  24       23.06       22.90      3.28 o
  -1   2  24        0.80       -0.63      3.01 o
   0   2  24       24.82       26.49      3.92 o
   1   2  24        0.14       -2.36      2.36 o
   2   2  24        0.94        2.97      2.26 o
   3   2  24        6.82        8.17      2.44 o
   4   2  24        5.43        6.62      2.28 o
   5   2  24        3.30        0.86      2.13 o
   6   2  24       15.27       11.89      2.51 o
   7   2  24       20.16       29.64      4.22 o
   8   2  24        1.60        0.34      4.37 o
  -9   3  24        6.98        5.84      7.21 o
  -8   3  24        0.01       -0.70      3.37 o
  -7   3  24        0.00        3.09      2.68 o
  -6   3  24       22.46       20.78      2.85 o
  -5   3  24        8.02        9.33      2.83 o
  -4   3  24        2.86        0.57      2.44 o
  -3   3  24        0.64       -2.14      2.25 o
  -2   3  24       14.32       26.18      4.71 o
  -1   3  24        1.35        0.02      2.06 o
   0   3  24        4.82        7.60      2.43 o
   1   3  24       26.09       29.60      3.49 o
   2   3  24       32.22       34.33      3.38 o
   3   3  24        0.05        0.55      2.24 o
   4   3  24        0.48       -1.81      2.28 o
   5   3  24       27.63       35.25      3.55 o
   6   3  24        3.75       -2.84      2.84 o
   7   3  24       26.05       28.27      4.19 o
  -8   4  24        1.91        1.34      9.79 o
  -7   4  24       14.73       13.05      5.84 o
  -6   4  24        1.34       -0.46      2.88 o
  -5   4  24       14.50       15.07      3.21 o
  -4   4  24       21.42       19.56      3.32 o
  -3   4  24        0.23       -1.38      2.47 o
  -2   4  24        5.58        2.92      2.56 o
  -1   4  24       47.07       61.98      4.80 o
   0   4  24        4.84        3.42      2.41 o
   1   4  24       16.40       16.08      2.51 o
   2   4  24        0.05        2.52      2.47 o
   3   4  24        0.26       -0.27      2.36 o
   4   4  24        5.11        1.72      2.51 o
   5   4  24        0.88       -0.35      2.45 o
   6   4  24        4.11       10.35      3.73 o
   7   4  24        2.11        2.05      4.49 o
  -7   5  24        9.79        5.50      5.50 o
  -6   5  24        1.73        0.00      4.81 o
  -5   5  24        1.02       -0.09      2.97 o
  -4   5  24        0.29        1.08      2.76 o
  -3   5  24        3.48        1.31      2.64 o
  -2   5  24       22.25       21.15      3.00 o
  -1   5  24        0.41       -0.54      2.21 o
   0   5  24       30.89       25.30      3.09 o
   1   5  24       27.50       31.58      3.32 o
   2   5  24        3.22       -0.24      2.62 o
   3   5  24       23.47       21.63      4.96 o
   4   5  24        0.92       -2.31      2.41 o
   5   5  24        5.93        4.58      3.57 o
   6   5  24        4.42        7.92      6.70 o
  -6   6  24        3.91        4.12      6.18 o
  -5   6  24        0.13       -0.88      3.52 o
  -4   6  24        1.40        0.30      4.81 o
  -3   6  24       30.25       35.28      4.24 o
  -2   6  24       28.19       29.15      3.35 o
  -1   6  24        0.28        0.24      2.32 o
   0   6  24        2.47       -2.24      2.28 o
   1   6  24       13.93        8.42      4.57 o
   2   6  24        5.37        0.33      3.18 o
   3   6  24       12.93        8.83      4.73 o
   4   6  24        1.18       -2.93      3.17 o
   5   6  24        0.42       -0.39      4.12 o
  -4   7  24        4.53        3.09      6.18 o
  -3   7  24       10.84       12.68      4.69 o
  -2   7  24        6.07        8.47      3.53 o
  -1   7  24        0.15       -1.64      3.21 o
   0   7  24        3.61        2.69      2.68 o
   1   7  24       20.62       36.32      4.67 o
   2   7  24       17.30       14.63      3.89 o
   3   7  24        0.08        3.09      5.84 o
   4   7  24        3.29       10.99      6.87 o
  -9   0  25        4.25       -2.40      6.87 o
  -7   0  25       20.97       22.59      4.51 o
  -5   0  25       63.97       69.71      5.57 o
  -3   0  25       16.40        9.85      3.76 o
  -1   0  25       16.22       25.42      6.53 o
   1   0  25       38.15       34.70      6.87 o
   3   0  25       22.75       11.86      3.62 o
   5   0  25       41.83       41.17      6.17 o
   7   0  25       10.43        3.94      4.60 o
  -9   1  25        0.29       -1.23      4.94 o
  -8   1  25        8.44       20.44      6.07 o
  -7   1  25        0.71       -1.24      2.29 o
  -6   1  25       24.21       29.62      2.93 o
  -5   1  25        5.43        4.19      2.73 o
  -4   1  25        2.05        1.50      2.13 o
  -3   1  25       27.31       27.19      2.98 o
  -2   1  25       96.24      109.43      9.52 o
  -1   1  25       23.52       29.14      3.53 o
   0   1  25       52.85       57.21      6.87 o
   1   1  25        0.00       -2.63      2.63 o
   2   1  25        0.91       -1.97      2.47 o
   3   1  25        2.94       -0.04      2.23 o
   4   1  25        1.67        4.79      2.20 o
   5   1  25       12.31       19.05      2.78 o
   6   1  25       17.22       17.50      2.87 o
   7   1  25        3.17       -1.23      3.41 o
  -8   2  25       13.42       21.99      8.24 o
  -7   2  25        0.00        6.85      3.62 o
  -6   2  25       14.11       18.43      2.81 o
  -5   2  25       15.32       16.98      3.17 o
  -4   2  25       24.57       29.10      3.08 o
  -3   2  25        4.54        3.98      2.79 o
  -2   2  25       11.18        8.10      2.96 o
  -1   2  25        1.02       -1.56      2.49 o
   0   2  25       14.62       19.16      2.70 o
   1   2  25        2.76       -1.66      2.45 o
   2   2  25        1.51        4.50      2.81 o
   3   2  25        0.69        2.05      2.51 o
   4   2  25        3.87        3.51      2.59 o
   5   2  25       30.94       28.89      3.06 o
   6   2  25        5.25        7.26      3.04 o
   7   2  25        3.95        0.45      4.60 o
  -8   3  25        7.27        3.44      5.50 o
  -7   3  25        0.37        5.18      4.81 o
  -6   3  25       55.01       62.33      3.93 o
  -5   3  25       15.05        8.30      3.04 o
  -4   3  25       15.48       11.13      3.14 o
  -3   3  25       19.53       27.10      3.62 o
  -2   3  25       17.35       24.34      3.47 o
  -1   3  25        5.58       10.81      3.02 o
   0   3  25       82.61       83.23      5.85 o
   1   3  25       68.28       75.42      4.89 o
   2   3  25        0.00        2.84      2.88 o
   3   3  25        0.07       -1.30      2.32 o
   4   3  25       11.60       13.28      3.03 o
   5   3  25       33.04       40.16      3.73 o
   6   3  25        0.07       -3.04      3.04 o
   7   3  25        6.25        6.37      6.53 o
  -7   4  25       22.48       25.76      7.21 o
  -6   4  25        0.50       -1.37      4.47 o
  -5   4  25        2.19        1.70      2.69 o
  -4   4  25        1.92       -2.31      2.31 o
  -3   4  25        0.22       -2.10      2.64 o
  -2   4  25       32.92       41.70      4.34 o
  -1   4  25       17.14       17.50      2.87 o
   0   4  25        6.57        7.60      2.81 o
   1   4  25       31.82       35.19      3.45 o
   2   4  25        0.15        0.94      2.51 o
   3   4  25        2.84        0.77      2.57 o
   4   4  25        9.57       17.70      3.19 o
   5   4  25        2.28        6.34      4.25 o
   6   4  25        0.01       -3.03      3.03 o
  -7   5  25        0.39        3.44      5.50 o
  -6   5  25        3.07        6.87      5.50 o
  -5   5  25        0.31        5.40      4.00 o
  -4   5  25        5.13        8.81      4.11 o
  -3   5  25        8.15        9.14      3.32 o
  -2   5  25        9.23        6.34      3.06 o
  -1   5  25        0.00       -2.21      2.21 o
   0   5  25        0.09        2.52      2.43 o
   1   5  25        1.58       -0.27      2.92 o
   2   5  25       19.52       10.66      3.07 o
   3   5  25       16.55       20.20      4.07 o
   4   5  25        0.61       -3.13      3.13 o
   5   5  25        1.45       -1.72      4.13 o
  -5   6  25        6.55       -3.78      5.84 o
  -4   6  25       10.23        5.87      4.35 o
  -3   6  25        1.50        1.03      4.13 o
  -2   6  25        0.76        2.06      4.13 o
  -1   6  25        0.14       -1.30      3.55 o
   0   6  25        0.06       -1.76      2.43 o
   1   6  25        2.02       -1.65      3.10 o
   2   6  25        0.48        5.44      4.49 o
   3   6  25       21.36       18.55      7.21 o
   4   6  25        2.25        5.32      4.84 o
  -4   7  25        0.46       -3.44      6.53 o
  -3   7  25       13.28       17.86      7.90 o
  -2   7  25       22.31       28.17      8.59 o
  -1   7  25        9.39       12.69      4.47 o
   1   7  25        3.03        0.34      5.15 o
  -8   0  26        0.11       -4.47      6.87 o
  -6   0  26        0.03        0.88      2.82 o
  -4   0  26       27.07       31.08      4.98 o
  -2   0  26        0.04       -1.72      2.91 o
   0   0  26       23.17       11.68      5.50 o
   2   0  26        0.95        0.69      4.81 o
   4   0  26       23.59       38.73      4.87 o
   6   0  26        1.17       -3.44      5.15 o
  -8   1  26        0.93       -4.73      4.73 o
  -7   1  26        0.00       -0.45      2.59 o
  -6   1  26        0.49       -0.49      2.13 o
  -5   1  26       39.98       39.48      3.47 o
  -4   1  26       31.14       38.52      3.90 o
  -3   1  26       24.87       27.30      3.12 o
  -2   1  26        1.58       -0.12      2.49 o
  -1   1  26       11.07       12.75      3.12 o
   0   1  26       17.21       18.53      4.49 o
   1   1  26        3.21        3.97      4.81 o
   2   1  26        3.23        5.52      2.88 o
   3   1  26       26.75       32.01      3.88 o
   4   1  26       41.74       44.43      3.62 o
   5   1  26        2.30       -1.07      2.40 o
   6   1  26       12.17       18.33      4.51 o
   7   1  26       13.57       11.05      4.03 o
  -8   2  26        7.29       13.05      7.90 o
  -7   2  26       23.81       38.03      5.32 o
  -6   2  26        1.32       -1.23      2.61 o
  -5   2  26        4.12        8.02      2.60 o
  -4   2  26        5.83        5.29      2.81 o
  -3   2  26        7.75        9.23      4.85 o
  -2   2  26        8.68        4.90      2.96 o
  -1   2  26        1.50       -1.39      2.42 o
   0   2  26        1.51       -0.99      3.27 o
   1   2  26        4.92        5.85      2.96 o
   2   2  26        0.20       -2.47      2.47 o
   3   2  26        9.48        6.62      4.68 o
   4   2  26       14.97       17.74      3.17 o
   5   2  26        4.57        7.01      2.94 o
   6   2  26        2.58        0.58      2.82 o
  -7   3  26        0.00       -0.86      6.70 o
  -6   3  26        6.26        3.95      3.64 o
  -5   3  26       14.51       20.97      3.49 o
  -4   3  26        2.16       -0.56      2.57 o
  -3   3  26        8.22        6.37      2.92 o
  -2   3  26        2.80        3.39      2.81 o
  -1   3  26       49.90       53.25      4.55 o
   0   3  26        3.53        6.60      3.05 o
   1   3  26       23.01       24.71      3.73 o
   2   3  26        0.05       -1.29      2.68 o
   3   3  26        2.13       -0.05      2.49 o
   4   3  26        1.78       -2.49      2.49 o
   5   3  26       16.17       21.72      4.29 o
   6   3  26        7.78        9.31      4.46 o
  -7   4  26        2.05       -2.06      4.81 o
  -6   4  26        2.39        4.12      5.15 o
  -5   4  26        8.80        5.18      4.00 o
  -4   4  26        0.88        0.60      2.76 o
  -3   4  26        7.40       12.87      3.38 o
  -2   4  26       13.45       12.82      3.41 o
  -1   4  26       22.07       20.02      3.68 o
   0   4  26        0.28        4.16      2.53 o
   1   4  26        0.44        1.25      2.92 o
   2   4  26        1.75        2.38      2.72 o
   3   4  26        1.62       -0.68      2.75 o
   4   4  26        0.14        0.08      3.11 o
   5   4  26        0.78       -1.32      3.38 o
  -5   5  26        0.15       -3.26      7.04 o
  -4   5  26        7.50        3.68      4.11 o
  -3   5  26       23.79       26.99      9.45 o
  -2   5  26        0.23        1.02      3.56 o
  -1   5  26        8.03        7.55      2.73 o
   0   5  26        2.19       -1.72      3.92 o
   1   5  26       18.08       14.53      3.58 o
   2   5  26        0.00       -0.96      3.57 o
   3   5  26        0.76       -2.03      3.27 o
   4   5  26        3.10       -0.14      7.39 o
  -4   6  26        0.43       -5.50      5.50 o
  -3   6  26        6.17       25.42      7.90 o
  -2   6  26       14.89       28.86      8.59 o
  -1   6  26        1.58        2.54      3.29 o
   0   6  26       18.94       15.87      3.27 o
   1   6  26        2.15       -0.05      3.24 o
   2   6  26       10.48       15.80      7.56 o
   3   6  26        0.22        2.75      5.84 o
  -7   0  27        1.25        0.96      7.04 o
  -5   0  27        5.93       12.51      4.00 o
  -3   0  27       44.43       37.58      4.87 o
  -1   0  27        4.00        7.56      5.50 o
   1   0  27        0.97       -1.72      4.47 o
   3   0  27        0.03       -4.47      4.47 o
   5   0  27       19.64       21.57      6.18 o
  -7   1  27        2.62        2.06      4.00 o
  -6   1  27        1.38       -3.75      3.75 o
  -5   1  27       22.59       21.31      3.09 o
  -4   1  27        0.93        1.01      2.32 o
  -3   1  27        5.85        3.15      2.71 o
  -2   1  27        2.72        1.29      3.79 o
  -1   1  27        3.41       -3.27      3.27 o
   0   1  27        2.36       -0.31      8.93 o
   1   1  27        4.91        0.15      3.47 o
   2   1  27        8.13        8.85      3.46 o
   3   1  27       30.46       39.17      5.10 o
   4   1  27        9.70       13.52      3.46 o
   5   1  27        4.02       -0.92      3.78 o
   6   1  27       15.68       13.83      4.33 o
  -7   2  27        4.69       -0.69      5.15 o
  -6   2  27        3.25        2.73      2.88 o
  -5   2  27       34.71       38.05      4.16 o
  -4   2  27        2.84        4.73      3.08 o
  -3   2  27        0.20       -1.69      2.56 o
  -2   2  27       21.18       26.13      3.79 o
  -1   2  27        3.42       -2.61      2.61 o
   0   2  27        6.27        2.20      7.90 o
   1   2  27        4.07        1.82      2.79 o
   2   2  27        0.46        0.22      2.90 o
   3   2  27        5.14        4.01      4.10 o
   4   2  27        5.63        6.71      3.28 o
   5   2  27        0.89        1.64      3.58 o
   6   2  27       17.34       23.70      7.21 o
  -6   3  27        0.18       -3.62      5.50 o
  -5   3  27        0.00       -2.32      6.01 o
  -4   3  27        0.88        0.36      5.10 o
  -3   3  27        0.52        0.75      3.33 o
  -2   3  27        0.66       -1.36      4.13 o
  -1   3  27       46.49       45.74      4.54 o
   0   3  27       38.73       42.99      5.81 o
   1   3  27        3.09        0.14      3.02 o
   2   3  27        4.51        3.90      3.02 o
   3   3  27        2.77        4.21      3.09 o
   4   3  27        7.68        0.60      3.48 o
   5   3  27        1.78        5.03      4.49 o
  -5   4  27        1.04       -1.03      3.89 o
  -4   4  27        3.12        3.69      3.80 o
  -3   4  27        7.37        7.86      6.00 o
  -2   4  27        1.64       -1.25      2.69 o
  -1   4  27        0.26       -1.83      3.29 o
   0   4  27        0.17       -0.60      3.52 o
   1   4  27        9.08        8.28      3.26 o
   2   4  27        4.27        5.22      3.22 o
   3   4  27        3.88        1.76      3.49 o
   4   4  27        1.12        0.73      4.35 o
  -5   5  27        8.30       -4.47      5.84 o
  -4   5  27        5.81        5.15      6.53 o
  -3   5  27        7.42        7.90      6.87 o
  -2   5  27       10.29        9.18      4.54 o
  -1   5  27       22.43       20.35      3.93 o
   0   5  27        5.70        3.55      2.79 o
   1   5  27        7.20        1.25      3.30 o
   2   5  27       25.27       25.54      5.86 o
   3   5  27        0.08       -3.61      7.21 o
  -6   0  28       11.22        5.50      5.50 o
  -4   0  28        8.44        4.22      3.52 o
  -2   0  28       23.28       13.74      6.18 o
   0   0  28        2.98       -2.40      4.81 o
   2   0  28       18.67       19.58      7.21 o
   4   0  28       25.56       23.02      7.56 o
  -6   1  28       38.00       48.15      4.95 o
  -5   1  28        1.94        4.29      2.66 o
  -4   1  28       37.39       38.70      4.16 o
  -3   1  28        0.00       -2.56      2.71 o
  -2   1  28       20.22       26.58      7.21 o
  -1   1  28        0.45        3.21      6.01 o
   0   1  28        0.76       -3.52      3.52 o
   1   1  28        5.92        0.64      3.86 o
   2   1  28        0.05        3.99      4.47 o
   3   1  28        4.15        2.01      4.14 o
   4   1  28        1.87       -1.21      3.13 o
   5   1  28        1.65        2.40      5.50 o
  -6   2  28        0.40       -3.37      3.37 o
  -5   2  28        0.55       -2.37      3.37 o
  -4   2  28        4.55        4.22      3.16 o
  -3   2  28        6.95        3.48      2.98 o
  -2   2  28        4.40       -1.57      2.85 o
  -1   2  28        7.92        5.59      3.96 o
   0   2  28       28.12       40.64      5.70 o
   1   2  28        0.32       -4.29      4.29 o
   2   2  28        0.00       -1.21      2.98 o
   3   2  28        0.20       -1.25      2.98 o
   4   2  28        1.99       -5.30      5.32 o
   5   2  28       33.81       45.00      8.59 o
  -5   3  28        6.53        2.06      3.76 o
  -4   3  28        2.15       -3.61      3.61 o
  -3   3  28        2.01        0.57      3.01 o
  -2   3  28       49.17       52.76      4.84 o
  -1   3  28       11.85        9.65      4.86 o
   0   3  28        6.73        8.11      4.49 o
   1   3  28        0.04        5.09      4.11 o
   2   3  28        4.22        3.51      3.22 o
   3   3  28        0.87       -3.80      3.80 o
   4   3  28        0.89        0.00      5.50 o
  -5   4  28        0.00       -4.47      5.50 o
  -4   4  28        0.02       -4.81      4.81 o
  -3   4  28        2.93       -5.50      5.50 o
  -2   4  28        3.59        2.29      3.21 o
  -1   4  28       13.08       16.44      3.73 o
   0   4  28        5.02        5.68      4.60 o
   1   4  28       10.13       10.73      3.53 o
   2   4  28        0.47       -1.72      5.15 o
  -5   0  29       28.93       24.34      5.08 o
  -3   0  29        0.16       -4.12      5.15 o
  -1   0  29        0.69       -2.75      5.15 o
   1   0  29       17.86       13.74      6.87 o
   3   0  29        0.22       -2.40      5.15 o
  -5   1  29        1.82        0.05      3.62 o
  -4   1  29        0.77       -3.08      3.08 o
  -3   1  29        0.02        0.62      3.42 o
  -2   1  29       13.75       19.56      4.62 o
  -1   1  29       16.81       17.05     13.40 o
   0   1  29        3.07        1.98      3.76 o
   1   1  29        5.42        3.37     10.82 o
   2   1  29        0.33        0.20      4.00 o
   3   1  29        9.30        5.15      5.84 o
  -5   2  29       19.66       12.37      6.18 o
  -4   2  29        6.63        1.30      3.76 o
  -3   2  29        4.36        8.47      3.62 o
  -2   2  29        7.91        9.18      4.25 o
  -1   2  29       69.48       75.36      7.28 o
   0   2  29        4.23        4.47      4.37 o
   1   2  29        9.63        3.29      4.11 o
   2   2  29        4.54       16.49      7.21 o
   3   2  29        6.74        5.50      5.50 o
  -4   3  29       13.08       12.71      6.87 o
  -3   3  29        3.39        3.09      6.18 o
  -2   3  29        7.80       10.19      4.45 o
  -1   3  29        5.81       -1.37      5.50 o
   0   3  29       12.68       18.21      7.56 o
   2   3  29        1.38        6.53      5.15 o
  -3   2  30        0.40       -5.15      5.15 o
 
